# Supplementary material for: Establishment of a Large‐Scale PDX Library of Head and Neck Cancers for Functional Precision Oncology
Source: Cancer Med. 2026 Feb 18;15(2):e71521. doi: 10.1002/cam4.71521 (PMC12916448; doi:10.1002/cam4.71521)
Supplement: Supplementary file 2 — Table S1: Comparison of mutation frequencies with TCGA‐HNSC Comparison of mutation frequencies of representative cancer‐related genes between this cohort and the TCGA Head and Neck Squamous Cell Carcinoma (TCGA‐HNSC) dataset. [file CAM4-15-e71521-s004.xlsx]

## Sheet: SupplementaryTableS1
Gene	TCGA Frequency	PleSSision gene	Frequency in this study	Is Cancer Gene (source: OncoKB)
TP53	0.715	TP53	0.722222	Yes
CDKN2A	0.221	CDKN2A	0.388889	Yes
NOTCH1	0.178	NOTCH1	0.277778	Yes
AR	0.021	AR	0.222222	Yes
BRCA2	0.045	BRCA2	0.222222	Yes
FANCD2	0.02	FANCD2	0.222222	Yes
SETD2	0.021	SETD2	0.166667	Yes
NOTCH3	0.043	NOTCH3	0.166667	Yes
TSC2	0.014	TSC2	0.166667	Yes
RET	0.023	RET	0.111111	Yes
APC	0.043	APC	0.111111	Yes
ARID1A	0.045	ARID1A	0.111111	Yes
ARID2	0.035	ARID2	0.111111	Yes
ASXL1	0.033	ASXL1	0.111111	Yes
ATM	0.029	ATM	0.111111	Yes
BRCA1	0.021	BRCA1	0.111111	Yes
CDH1	0.012	CDH1	0.111111	Yes
EP300	0.076	EP300	0.111111	Yes
KEAP1	0.043	KEAP1	0.111111	Yes
MAP2K2	0.012	MAP2K2	0.111111	Yes
NPM1	0.004	NPM1	0.111111	Yes
PALB2	0.014	PALB2	0.111111	Yes
PDGFRB	0.018	PDGFRB	0.111111	Yes
ROS1	0.055	ROS1	0.111111	Yes
SRC	0.002	SRC	0.111111	Yes
STK11	0.008	STK11	0.111111	Yes
SMO	0.006	SMO	0.111111	Yes
EGFR	0.037	EGFR	0.0555556	Yes
NF1	0.027	NF1	0.0555556	Yes
ARAF	0.006	ARAF	0.0555556	Yes
CDK4	0.01	CDK4	0.0555556	Yes
CREBBP	0.066	CREBBP	0.0555556	Yes
CSF1R	0.004	CSF1R	0.0555556	Yes
DDR2	0.02	DDR2	0.0555556	Yes
ECT2L	0.016	ECT2L	0.0555556	Yes
ERBB3	0.031	ERBB3	0.0555556	Yes
ERBB4	0.043	ERBB4	0.0555556	Yes
FANCA	0.014	FANCA	0.0555556	Yes
FBXW7	0.064	FBXW7	0.0555556	Yes
GNAS	0.02	GNAS	0.0555556	Yes
IDH1	0.008	IDH1	0.0555556	Yes
JAK2	0.01	JAK2	0.0555556	Yes
JAK3	0.016	JAK3	0.0555556	Yes
KMT2D	0.164	KMT2D	0.0555556	Yes
MAP3K1	0.012	MAP3K1	0.0555556	Yes
MSH2	0.01	MSH2	0.0555556	Yes
MTOR	0.02	MTOR	0.0555556	Yes
NOTCH2	0.047	NOTCH2	0.0555556	Yes
PIK3CA	0.184	PIK3CA	0.0555556	Yes
POLE	0.021	POLE	0.0555556	Yes
PRKCI	0.006	PRKCI	0.0555556	Yes
RHOA	0.02	RHOA	0.0555556	Yes
SMARCA4	0.045	SMARCA4	0.0555556	Yes
SMN2	0.002			No
ABL1	0.014	ABL1		Yes
ACTN4	0.012	ACTN4		No
AKT1	0.004	AKT1		Yes
AKT2	0.008	AKT2		Yes
AKT3	0.012	AKT3		Yes
ALK	0.035	ALK		Yes
ATRX	0.043	ATRX		Yes
ATXN1	0.023	AXIN1		No
AXL	0.01	AXL		Yes
BAP1	0.006	BAP1		Yes
BARD1	0.018	BARD1		Yes
BCL2L11	0.002	BCL2L11		Yes
BRAF	0.018	BRAF		Yes
BRIP1	0.025	BRIP1		Yes
CARD11	0.023	CARD11		Yes
CCND1	0.006	CCND1		Yes
CD274	0.002	CD274		Yes
		CD79B
CDK12	0.014	CDK12		Yes
CHEK2	0.041	CHEK2		Yes
CRKL	0.006	CRKL		Yes
CTNNB1	0.01	CTNNB1		Yes
CUL3	0.031	CUL3		Yes
DNMT3A	0.023	DNMT3A		Yes
ENO1	0.004	ENO1		No
EPCAM	0.008	EPCAM		Yes
ERBB2	0.02	ERBB2		Yes
ESR1	0.01	ESR1		Yes
EZH2	0.01	EZH2		Yes
		FANCE
FGFR1	0.004	FGFR1		Yes
FGFR2	0.006	FGFR2		Yes
FGFR3	0.023	FGFR3		Yes
FGFR4	0.01	FGFR4		Yes
FH	0.006	FH		Yes
FLT3	0.012	FLT3		Yes
GNA11	0.006	GNA11		Yes
		GNAQ
GRIN2A	0.041	GRIN2A		Yes
HRAS	0.061	HRAS		Yes
IDH2	0.002	IDH2		Yes
IGF1R	0.02	IGF1R		Yes
IGF2	0.006	IGF2		Yes
IL7R	0.012	IL7R		Yes
JAK1	0.018	JAK1		Yes
KDM6A	0.035	KDM6A		Yes
KDR	0.025	KDR		Yes
KIT	0.021	KIT		Yes
KRAS	0.002	KRAS		Yes
MAPK1	0.018	MAP2K1		Yes
MAP2K4	0.004	MAP2K4		Yes
MAP3K4	0.023	MAP3K4		No
MDM2	0.006	MDM2		Yes
MDM4	0.002	MDM4		Yes
MED12	0.029	MED12		Yes
MET	0.008	MET		Yes
MLH1	0.01	MLH1		Yes
MSH6	0.008	MSH6		Yes
MYC	0.012	MYC		Yes
MYCN	0.004	MYCN		Yes
MYD88	0.002	MYD88		Yes
NF2	0.016	NF2		Yes
NFE2L2	0.053	NFE2L2		Yes
NRAS	0.002	NRAS		Yes
NRG1	0.002	NRG1		Yes
NT5C2	0.004	NT5C2		Yes
NTRK1	0.006	NTRK1		Yes
NTRK2	0.006	NTRK2		Yes
NTRK3	0.021	NTRK3		Yes
PBRM1	0.027	PBRM1		Yes
PDGFRA	0.025	PDGFRA		Yes
PIK3R2	0.008	PIK3R2		Yes
		PIK3RI
PMS2	0.012	PMS2		Yes
POLD1	0.021	POLD1		Yes
PTCH1	0.025	PTCH1		Yes
PTEN	0.027	PTEN		Yes
RAC1	0.029	RAC1		Yes
RAC2	0.006	RAC2		Yes
RAD51C	0.006	RAD51C		Yes
RAF1	0.006	RAF1		Yes
RB1	0.033	RB1		Yes
SETBP1	0.021	SETBP1		Yes
SMAD4	0.027	SMAD4		Yes
		SMARCB1
SPOP	0.012	SPOP		Yes
STAT3	0.012	STAT3		Yes
TERT	0.006	TERT		Yes
TSC1	0.006	TSC1		Yes
		VHL
WT1	0.006	WT1		Yes
XPC	0.004	XPC		Yes
TTN	0.424			No
FAT1	0.225			Yes
FRG1BP	0.207			No
CSMD3	0.205			No
MUC16	0.199			No
SYNE1	0.18			No
LRP1B	0.176			Yes
PCLO	0.16			Yes
FLG	0.148			No
DNAH5	0.137			No
USH2A	0.127			No
NSD1	0.121			Yes
RYR2	0.117			No
PKHD1L1	0.111			No
XIRP2	0.107			No
CASP8	0.105			Yes
SI	0.105			No
AHNAK	0.1			No
DMD	0.098			No
FAM135B	0.098			No
COL11A1	0.096			No
HUWE1	0.09			No
PAPPA2	0.09			No
PCDH15	0.09			No
RELN	0.09			Yes
DNAH9	0.088			No
MUC17	0.088			No
NBPF1	0.088			No
APOB	0.086			No
FAT3	0.086			No
KMT2C	0.086			Yes
MUC5B	0.086			No
FAT4	0.084			Yes
PLEC	0.082			No
ADGRV1	0.08			No
COL22A1	0.08			No
DNAH8	0.08			No
FMN2	0.08			No
MUC4	0.08			No
ZFHX4	0.08			No
CUBN	0.078			No
LAMA2	0.078			No
DNAH11	0.076			No
DNAH7	0.076			No
LRP2	0.074			No
NAV3	0.072			No
NEB	0.072			No
PCDH11X	0.072			No
RP1	0.072			No
SYNE2	0.072			No
UNC13C	0.072			No
VPS13B	0.072			No
CSMD1	0.07			No
DST	0.07			No
MACF1	0.07			No
AHNAK2	0.068			No
FAT2	0.068			No
HERC2	0.068			No
OBSCN	0.068			No
TENM1	0.068			No
ABCA13	0.066			No
HMCN1	0.066			No
PKHD1	0.066			No
PRDM9	0.066			No
ZNF208	0.066			No
AJUBA	0.064			Yes
ANK2	0.064			No
ASXL3	0.064			No
KRTAP5-5	0.064			No
RYR1	0.064			No
RYR3	0.064			No
THSD7A	0.064			No
ZNF804B	0.064			No
CDH10	0.063			No
DCHS2	0.063			No
NPAP1	0.063			No
PEG3	0.063			No
AKAP9	0.061			No
ASPM	0.061			No
LRP1	0.061			No
MDN1	0.061			No
SPTA1	0.061			No
COL6A6	0.059			No
CTNND2	0.059			No
POTEC	0.059			No
RNF213	0.059			Yes
SCN1A	0.059			No
SPEN	0.059			Yes
ADGRB3	0.057			No
ADGRG4	0.057			Yes
CDH9	0.057			No
CTNNA2	0.057			No
FCGBP	0.057			No
HLA-A	0.057			Yes
MROH2B	0.057			No
NRXN1	0.057			No
PPFIA2	0.057			No
VPS13D	0.057			No
ZNF536	0.057			No
ADCY8	0.055			No
BIRC6	0.055			No
COL14A1	0.055			No
LRRC4C	0.055			No
LRRK2	0.055			Yes
PCDH10	0.055			No
SVEP1	0.055			No
VPS13C	0.055			No
DOP1A	0.053			No
GRM1	0.053			No
HERC1	0.053			No
KRTAP4-11	0.053			No
LAMA1	0.053			No
MAGEC1	0.053			No
MGAM	0.053			Yes
MYCBP2	0.053			No
MYH8	0.053			No
NALCN	0.053			No
PTPRD	0.053			Yes
VCAN	0.053			No
BLTP1	0.051			No
CELSR2	0.051			No
CSMD2	0.051			No
DNAH2	0.051			No
DPP10	0.051			No
DSCAM	0.051			No
ERICH3	0.051			No
FBN2	0.051			No
GRM3	0.051			Yes
HCN1	0.051			No
KALRN	0.051			No
PPP1R9A	0.051			No
PRKDC	0.051			Yes
RUNX1T1	0.051			Yes
TMEM132D	0.051			No
COL6A3	0.049			No
DCC	0.049			No
DSP	0.049			No
ITPR2	0.049			No
KCNT2	0.049			No
MKI67	0.049			Yes
MYH13	0.049			No
NBPF10	0.049			No
NIPBL	0.049			No
PDE4DIP	0.049			Yes
SEMA5A	0.049			No
SORCS1	0.049			No
TG	0.049			No
UNC79	0.049			No
USP34	0.049			No
ZNF804A	0.049			No
ADCY2	0.047			No
AKAP6	0.047			No
ATR	0.047			Yes
CNTNAP5	0.047			No
EPHA2	0.047			No
EPHA5	0.047			Yes
FAM47C	0.047			No
FREM2	0.047			No
HLA-B	0.047			Yes
PCNX1	0.047			No
PRUNE2	0.047			No
PTPRB	0.047			Yes
TGFBR2	0.047			Yes
TPTE	0.047			No
USP9X	0.047			No
ALMS1	0.045			No
ATP10A	0.045			No
ATRNL1	0.045			No
C6	0.045			No
CRB1	0.045			No
DNAH3	0.045			No
EPB41L3	0.045			No
FAM47A	0.045			No
FRY	0.045			No
KMT2A	0.045			Yes
LAMA4	0.045			No
NBAS	0.045			No
PCDH9	0.045			No
POM121L12	0.045			No
RIMS2	0.045			No
SLC4A4	0.045			No
SLIT2	0.045			Yes
TAF1L	0.045			No
TRRAP	0.045			Yes
VPS13A	0.045			No
ZNF750	0.045			Yes
AFF3	0.043			Yes
ANKRD30A	0.043			No
CACNA1C	0.043			No
CACNA1E	0.043			No
CMYA5	0.043			No
CNTNAP2	0.043			No
COL1A2	0.043			No
EPHA7	0.043			Yes
EPPK1	0.043			No
FRAS1	0.043			No
FSTL5	0.043			No
HRNR	0.043			No
HSPG2	0.043			No
JMJD1C	0.043			No
KLHL1	0.043			No
MDGA2	0.043			No
MYH2	0.043			No
PDZD2	0.043			No
PLCB1	0.043			No
POLQ	0.043			Yes
PTPRT	0.043			Yes
REV3L	0.043			Yes
SPTAN1	0.043			No
ANKRD11	0.041			Yes
ANO5	0.041			No
ATP13A4	0.041			No
BRINP3	0.041			No
BRWD3	0.041			No
CACNA2D1	0.041			No
CD163	0.041			No
CUX1	0.041			Yes
DIDO1	0.041			No
DNAH10	0.041			No
FLNA	0.041			No
GRIN2B	0.041			No
GRM8	0.041			No
HFM1	0.041			No
ITGA8	0.041			No
KCNB2	0.041			No
LTBP1	0.041			No
MAP1A	0.041			No
MED12L	0.041			No
MYH1	0.041			No
MYH10	0.041			No
MYH9	0.041			Yes
MYO18B	0.041			No
OTOGL	0.041			No
PCNT	0.041			No
PKD1	0.041			No
PXDNL	0.041			No
SACS	0.041			No
SCN3A	0.041			No
SMG1	0.041			Yes
SORCS3	0.041			No
SPATA31D1	0.041			No
UTRN	0.041			No
WDFY3	0.041			No
ZNF292	0.041			Yes
ZNF835	0.041			No
ABCA12	0.039			No
ABCC8	0.039			No
ABCC9	0.039			No
ADAMTS12	0.039			No
ADCY1	0.039			No
ANK3	0.039			No
ANKRD17	0.039			No
CACNA1D	0.039			Yes
CELSR1	0.039			No
CHD7	0.039			No
COL24A1	0.039			No
DYNC1H1	0.039			No
DYSF	0.039			No
EP400	0.039			Yes
GRID1	0.039			No
LAMA3	0.039			No
LRRC7	0.039			No
LYST	0.039			No
NBEA	0.039			No
NLRP12	0.039			No
NLRP8	0.039			No
PCDH17	0.039			No
PDE10A	0.039			No
PLXNA1	0.039			No
PTPRM	0.039			No
SLITRK5	0.039			No
SPHKAP	0.039			No
SRCAP	0.039			No
SRRM2	0.039			No
STAB2	0.039			No
SULF1	0.039			No
TCHH	0.039			No
TLN1	0.039			No
TNN	0.039			No
TRPM3	0.039			No
UBR5	0.039			Yes
ZNF521	0.039			Yes
ZNF845	0.039			No
ZNF99	0.039			No
ABCB1	0.037			Yes
ADAMTS20	0.037			No
ADAMTS3	0.037			No
ADGRL3	0.037			No
AHDC1	0.037			No
CACNA1G	0.037			No
CEP350	0.037			No
CNTNAP3B	0.037			No
COL19A1	0.037			No
DNAH17	0.037			No
DOCK2	0.037			No
EIF4G1	0.037			No
EYS	0.037			No
FSCB	0.037			No
GREB1	0.037			No
HECW2	0.037			No
HYDIN	0.037			No
ITSN2	0.037			No
KLHL4	0.037			No
KMT2B	0.037			Yes
LRRTM1	0.037			No
MAGI2	0.037			Yes
MAP2	0.037			No
MUC6	0.037			No
MYH4	0.037			No
MYH6	0.037			No
MYO16	0.037			No
NUMA1	0.037			Yes
PCDHA13	0.037			No
PDE3A	0.037			No
PDZRN4	0.037			No
PLCE1	0.037			No
PLCH1	0.037			No
PLCL1	0.037			No
PRB2	0.037			No
SHANK2	0.037			No
TRIO	0.037			No
UBR4	0.037			No
ZFHX3	0.037			Yes
ZNF676	0.037			No
ATAD5	0.035			No
ATP10B	0.035			No
BAZ2B	0.035			No
CDH11	0.035			Yes
CEMIP2	0.035			No
CHD8	0.035			No
CNOT1	0.035			No
COL4A3	0.035			No
CPAMD8	0.035			No
DCHS1	0.035			No
F5	0.035			No
FAM184A	0.035			No
GOLGB1	0.035			No
GRID2	0.035			No
GRM7	0.035			No
HEPH	0.035			No
HIVEP3	0.035			No
KCNH7	0.035			No
KIF21B	0.035			No
KIF4B	0.035			No
LAMA5	0.035			No
MAP1B	0.035			No
MYO15A	0.035			No
MYOM1	0.035			No
NCOR2	0.035			Yes
NRG3	0.035			No
NRXN3	0.035			No
PCDHB12	0.035			No
PHF3	0.035			No
PIK3CG	0.035			Yes
PTPN14	0.035			Yes
RASA1	0.035			Yes
RGPD3	0.035			No
SCN7A	0.035			No
SDK1	0.035			No
SIM1	0.035			No
SPAG17	0.035			No
TNIK	0.035			No
TNR	0.035			No
TRIM51	0.035			No
UNC5C	0.035			No
UNC5D	0.035			No
VWF	0.035			No
WDR17	0.035			No
ZAN	0.035			No
ZNF737	0.035			No
ACACB	0.033			No
ALPK2	0.033			No
ATP8A1	0.033			No
BCLAF1	0.033			No
BOD1L1	0.033			No
CD163L1	0.033			No
CDH7	0.033			No
CFH	0.033			No
CHD9	0.033			No
CNTN6	0.033			No
COL3A1	0.033			No
DMXL2	0.033			No
DOCK11	0.033			No
DSEL	0.033			No
FCRL4	0.033			Yes
FLG2	0.033			No
FN1	0.033			No
FRYL	0.033			No
HECTD4	0.033			No
IL1RAPL1	0.033			No
IRS4	0.033			Yes
LAMB4	0.033			No
LEPR	0.033			No
LPA	0.033			No
LRFN5	0.033			No
LRP6	0.033			Yes
LRRTM4	0.033			No
MAP3K19	0.033			No
MORC1	0.033			No
MTUS2	0.033			No
MYO9A	0.033			No
NALF1	0.033			No
NCKAP5	0.033			No
NCOR1	0.033			Yes
NLRP14	0.033			No
NPFFR2	0.033			No
OR2M5	0.033			No
PCDHB6	0.033			No
PHRF1	0.033			No
PLXNB2	0.033			No
PREX2	0.033			Yes
PRKD1	0.033			Yes
PTPRC	0.033			Yes
RP1L1	0.033			No
SCAND3	0.033			No
SLITRK2	0.033			No
SLITRK3	0.033			No
SPG11	0.033			No
ST18	0.033			No
SZT2	0.033			Yes
TNKS1BP1	0.033			No
TP53BP1	0.033			Yes
USP29	0.033			No
ZNF91	0.033			No
ACACA	0.031			No
ADAMTS9	0.031			No
ANKRD30B	0.031			No
ARFGEF1	0.031			No
ARID1B	0.031			Yes
ASTN2	0.031			No
BCORL1	0.031			Yes
BLTP2	0.031			No
BRINP1	0.031			No
BSN	0.031			No
CAMTA1	0.031			Yes
CECR2	0.031			No
CHD6	0.031			No
CNTN3	0.031			No
COL5A1	0.031			No
CTCF	0.031			Yes
DCDC1	0.031			No
DLC1	0.031			No
EPHA3	0.031			Yes
EXOC4	0.031			No
EYA1	0.031			No
FAM47B	0.031			No
FBN1	0.031			No
FIGN	0.031			No
FLNC	0.031			No
FLT1	0.031			Yes
FNDC1	0.031			No
GLI2	0.031			No
GRIA2	0.031			No
GRIK2	0.031			No
ICE1	0.031			No
IGSF10	0.031			No
IMPG2	0.031			No
KIAA1217	0.031			No
KIF26B	0.031			No
KMT2E	0.031			No
KRTAP4-1	0.031			No
LCT	0.031			No
LILRB1	0.031			No
LRRC37B	0.031			No
MME	0.031			No
NDST4	0.031			No
NEXMIF	0.031			No
NLGN1	0.031			No
NLRP5	0.031			No
OR5D13	0.031			No
OR6C65	0.031			No
PCDHA10	0.031			No
PCDHA3	0.031			No
PCDHB8	0.031			No
PCDHGB4	0.031			No
PLCB4	0.031			No
PLXNA2	0.031			No
PROX1	0.031			No
PTPRZ1	0.031			No
RASGRF1	0.031			No
ROCK1	0.031			No
SALL1	0.031			No
SCN9A	0.031			No
SLC39A12	0.031			No
SLC8A3	0.031			No
SLITRK4	0.031			No
SPTBN1	0.031			No
SPTBN2	0.031			No
SPTBN4	0.031			No
TLR4	0.031			No
TMEM132B	0.031			No
TRHDE	0.031			No
WNK3	0.031			No
YLPM1	0.031			No
ZIC4	0.031			No
ZNF423	0.031			No
ZNF814	0.031			No
ZNF831	0.031			No
ABCA1	0.029			No
ABCA4	0.029			No
ACAN	0.029			No
ACSS3	0.029			No
ANKHD1	0.029			No
ANKRD50	0.029			No
ANKS1B	0.029			No
ASH1L	0.029			No
ATP8A2	0.029			No
C3	0.029			No
CADPS2	0.029			No
CDC27	0.029			No
CDH19	0.029			No
CDH8	0.029			No
CELSR3	0.029			No
CENPE	0.029			No
CEP192	0.029			No
CFAP54	0.029			No
CHD4	0.029			Yes
CNTNAP4	0.029			No
CYLD	0.029			Yes
DAAM2	0.029			No
DLG2	0.029			No
DMBT1	0.029			No
DPYD	0.029			Yes
DSCAML1	0.029			No
DYNC2H1	0.029			No
EGFLAM	0.029			No
ELMO1	0.029			No
EPHA6	0.029			No
EPHB1	0.029			Yes
FREM1	0.029			No
FSIP2	0.029			No
GIGYF2	0.029			No
GPR158	0.029			No
GPR179	0.029			No
GRIA1	0.029			No
GRIN3A	0.029			No
GTF3C1	0.029			No
HDAC9	0.029			No
IMPG1	0.029			No
KATNIP	0.029			No
KHDC4	0.029			No
KIF6	0.029			No
LRP4	0.029			No
LRRTM3	0.029			No
MIA3	0.029			No
MKRN3	0.029			No
MPDZ	0.029			No
MXRA5	0.029			No
MYOCD	0.029			No
NFATC2	0.029			Yes
NIN	0.029			Yes
NINL	0.029			No
NLRP3	0.029			No
OLFM3	0.029			No
PALM2AKAP2	0.029			No
PARG	0.029			No
PARP8	0.029			No
PCDHA1	0.029			No
PDZRN3	0.029			No
PKD1L1	0.029			No
PSG8	0.029			No
RGS7	0.029			No
RIF1	0.029			No
SBF1	0.029			No
SCN10A	0.029			No
SCN11A	0.029			No
SCN8A	0.029			No
SMARCA2	0.029			Yes
SPATA31H1	0.029			No
SPTB	0.029			No
STYXL2	0.029			No
TACC2	0.029			No
TDRD6	0.029			No
TENM2	0.029			No
TENM3	0.029			No
TEP1	0.029			No
THOC2	0.029			No
TIAM2	0.029			No
TRIP11	0.029			Yes
TRIP12	0.029			No
TRPA1	0.029			No
UTP20	0.029			No
VIRMA	0.029			No
ZIC1	0.029			No
ZNF43	0.029			No
ZNF451	0.029			No
ZNF479	0.029			No
ZNF646	0.029			No
ABCA2	0.027			No
ADAMTS19	0.027			No
ADAMTS7	0.027			No
AFF2	0.027			No
AMPH	0.027			No
ANO4	0.027			No
APBA1	0.027			No
ASTN1	0.027			No
ATP2B3	0.027			Yes
BICC1	0.027			No
CACNA1H	0.027			No
CACNA1S	0.027			No
CARD6	0.027			No
CDH18	0.027			No
CHD3	0.027			No
CLSTN2	0.027			No
CNTN5	0.027			No
COL5A2	0.027			No
CPS1	0.027			Yes
CTTNBP2	0.027			No
CUX2	0.027			No
DOCK1	0.027			No
DPPA2	0.027			No
DZIP3	0.027			No
FBXL7	0.027			No
FNBP4	0.027			No
HELZ	0.027			No
KIAA1549	0.027			Yes
KIAA1549L	0.027			No
KIF16B	0.027			No
KIF21A	0.027			No
KRTAP4-9	0.027			No
LCOR	0.027			No
LCP1	0.027			Yes
LRRIQ1	0.027			No
MAGEL2	0.027			No
MAPKBP1	0.027			No
MAST1	0.027			No
MCM3AP	0.027			No
MDC1	0.027			Yes
MEF2C	0.027			Yes
MYH3	0.027			No
MYH7	0.027			No
MYO10	0.027			No
MYO3A	0.027			No
NAALADL2	0.027			No
NAV2	0.027			No
NLRP2	0.027			No
NLRP7	0.027			No
OR2T12	0.027			No
PARP14	0.027			No
PC	0.027			Yes
PCDH20	0.027			No
PCDHA12	0.027			No
PCDHA7	0.027			No
PEX1	0.027			No
PEX5L	0.027			No
PHIP	0.027			No
PLPPR4	0.027			No
PLXNA3	0.027			No
PLXNA4	0.027			No
PRAMEF11	0.027			No
PREX1	0.027			No
PRG4	0.027			No
PRKCG	0.027			No
PRRC2A	0.027			No
PTPRF	0.027			No
PTPRS	0.027			Yes
RANBP2	0.027			Yes
RIMBP2	0.027			No
RIMS1	0.027			No
ROBO2	0.027			No
SELP	0.027			No
SEMA5B	0.027			No
SFMBT2	0.027			No
SLC8A1	0.027			No
SPATA16	0.027			No
SPEF2	0.027			No
SPEG	0.027			No
SVIL	0.027			No
THSD7B	0.027			No
TIAM1	0.027			No
TMEM200A	0.027			No
TNXB	0.027			No
TRPM6	0.027			No
VEPH1	0.027			No
WNK4	0.027			No
ABCA9	0.025			No
ABCB4	0.025			No
ACAD10	0.025			No
ADAM29	0.025			No
ADAMTSL1	0.025			No
AGBL1	0.025			No
AGTR1	0.025			No
AHCTF1	0.025			No
AK5	0.025			No
AKAP12	0.025			No
AKAP13	0.025			No
ALPK3	0.025			No
ANKRD26	0.025			Yes
ARHGAP31	0.025			No
ARHGAP35	0.025			Yes
ARID5B	0.025			Yes
ATN1	0.025			No
C9	0.025			No
CABIN1	0.025			No
CACNA1A	0.025			No
CCDC180	0.025			No
CD1E	0.025			No
CEP126	0.025			No
CEP170	0.025			No
CFHR4	0.025			No
CFTR	0.025			No
CILP	0.025			No
CIT	0.025			No
CNGB1	0.025			No
CNGB3	0.025			No
COL4A4	0.025			No
COL4A5	0.025			No
CSPG4	0.025			No
CTNNA3	0.025			No
DNAH1	0.025			No
DNHD1	0.025			No
DNM2	0.025			Yes
DNMBP	0.025			No
DOCK7	0.025			No
DPP6	0.025			No
ENPEP	0.025			No
ERC2	0.025			No
F13B	0.025			No
FER1L6	0.025			No
FLT4	0.025			Yes
GABRB3	0.025			No
GOLGA3	0.025			No
IFT80	0.025			No
IGSF9B	0.025			No
IQCH	0.025			No
ITGA4	0.025			No
ITPR1	0.025			No
KCND2	0.025			No
KCNQ3	0.025			No
KNDC1	0.025			No
KSR2	0.025			Yes
LAMC1	0.025			No
LIFR	0.025			Yes
LMTK2	0.025			No
LRRIQ3	0.025			No
MAGI3	0.025			No
MED13	0.025			No
MTMR8	0.025			No
MYH15	0.025			No
MYH7B	0.025			No
MYO5A	0.025			Yes
MYO9B	0.025			No
MYPN	0.025			No
NAA25	0.025			No
NAV1	0.025			No
NBEAL1	0.025			No
NCAM2	0.025			No
NEK5	0.025			No
NID2	0.025			No
NPR3	0.025			No
NRAP	0.025			No
NRCAM	0.025			No
NUP205	0.025			No
OR4C6	0.025			No
OR4N4	0.025			No
PAPPA	0.025			No
PARD3	0.025			No
PCDHA4	0.025			No
PCDHA5	0.025			No
PCDHB3	0.025			No
PCDHGA1	0.025			No
PCDHGA12	0.025			No
PCDHGA3	0.025			No
PDE1C	0.025			No
PEAK1	0.025			No
PLD1	0.025			No
PLEKHG1	0.025			No
POLR2A	0.025			No
POTEG	0.025			No
POU4F2	0.025			No
PPP1R3A	0.025			No
RALGAPA1	0.025			No
RARG	0.025			No
RBP3	0.025			No
REG1A	0.025			No
RESF1	0.025			No
RGPD4	0.025			No
RLF	0.025			No
SBNO1	0.025			No
SCAF4	0.025			No
SCN2A	0.025			No
SEMA3A	0.025			No
SETX	0.025			No
SHPRH	0.025			No
SHROOM3	0.025			No
SIPA1L1	0.025			No
SKIC3	0.025			No
SMG8	0.025			No
SORL1	0.025			No
SPATA31E1	0.025			No
TANC1	0.025			No
TMCC1	0.025			No
TMEM132E	0.025			No
TMTC3	0.025			No
TNC	0.025			No
TPR	0.025			Yes
TRIOBP	0.025			No
TRPC4	0.025			No
TRPC5	0.025			No
TSHZ3	0.025			No
UBBP4	0.025			No
UGT2B4	0.025			No
XIRP1	0.025			No
XKR4	0.025			No
YEATS2	0.025			No
ZBTB22	0.025			No
ZFC3H1	0.025			No
ZMYM3	0.025			Yes
ZNF516	0.025			No
ZNF608	0.025			No
ZNF716	0.025			No
ABCG8	0.023			No
ACSM2B	0.023			No
APAF1	0.023			No
ARFGEF2	0.023			No
ARHGEF17	0.023			No
ASCC3	0.023			No
ATP8B4	0.023			No
BEND2	0.023			No
BRWD1	0.023			No
C7	0.023			No
CACNA1I	0.023			No
CAPRIN2	0.023			No
CASZ1	0.023			No
CATSPERD	0.023			No
CCDC18	0.023			No
CCDC191	0.023			No
CCDC40	0.023			No
CCDC88C	0.023			No
CCT8L2	0.023			No
CDH12	0.023			No
CEMIP	0.023			No
CEP250	0.023			No
CHD2	0.023			Yes
CHL1	0.023			No
CIITA	0.023			Yes
CLCNKA	0.023			No
CLMN	0.023			No
CNKSR2	0.023			No
CNTN4	0.023			No
CNTRL	0.023			Yes
COL17A1	0.023			No
COL5A3	0.023			No
CSPP1	0.023			No
CUL9	0.023			No
DCAF4L2	0.023			No
DENND2B	0.023			No
DENND4B	0.023			No
DIAPH3	0.023			No
DICER1	0.023			Yes
DIP2A	0.023			No
DLG5	0.023			No
DNM3	0.023			No
DOCK8	0.023			No
EPB41L2	0.023			No
FBN3	0.023			No
FGA	0.023			No
GABRG1	0.023			No
GBF1	0.023			No
GPC5	0.023			No
GRIP1	0.023			No
GRM5	0.023			No
HECTD1	0.023			No
HIVEP1	0.023			No
HNRNPL	0.023			No
IGSF1	0.023			No
IL16	0.023			No
IQUB	0.023			No
ITGB1	0.023			No
ITPRID1	0.023			No
JCAD	0.023			No
KCNA4	0.023			No
KCNN2	0.023			No
KCNV1	0.023			No
KCTD8	0.023			No
KIF14	0.023			No
KIF1A	0.023			No
KNTC1	0.023			No
KRT5	0.023			No
LINGO2	0.023			No
LRBA	0.023			No
LRP12	0.023			No
LRRCC1	0.023			No
MAGI1	0.023			No
MAP3K13	0.023			Yes
MAP3K9	0.023			No
MB21D2	0.023			No
MBD6	0.023			Yes
MCF2	0.023			No
MCF2L2	0.023			No
MEGF8	0.023			No
MSH4	0.023			No
MTBP	0.023			No
MTCL1	0.023			No
MYO5B	0.023			No
NCOA6	0.023			No
NELL1	0.023			No
NES	0.023			No
NLRP11	0.023			No
NLRP4	0.023			No
NOL4	0.023			No
NOL8	0.023			No
NPHP3	0.023			No
NPIPA5	0.023			No
NRDC	0.023			No
NRK	0.023			No
NYNRIN	0.023			No
OGDH	0.023			No
OR4M1	0.023			No
OR4Q3	0.023			No
OR5D16	0.023			No
OR5J2	0.023			No
OR8J3	0.023			No
PCDHA6	0.023			No
PCDHA9	0.023			No
PCDHB13	0.023			No
PCDHB2	0.023			No
PCDHB7	0.023			No
PCDHGA2	0.023			No
PCSK5	0.023			No
PDHA2	0.023			No
PKDREJ	0.023			No
PLG	0.023			No
PODXL	0.023			No
PPFIA4	0.023			No
PPL	0.023			No
PRAG1	0.023			No
PSIP1	0.023			Yes
PTPN13	0.023			Yes
RALGAPB	0.023			No
RASGRF2	0.023			No
RC3H1	0.023			No
RFX6	0.023			No
RGS22	0.023			No
RNF17	0.023			No
ROBO1	0.023			Yes
ROCK2	0.023			No
RPTN	0.023			No
SAFB	0.023			No
SBF2	0.023			No
SCN5A	0.023			No
SHROOM4	0.023			No
SIPA1L2	0.023			No
SIPA1L3	0.023			No
SLC4A8	0.023			No
SMC4	0.023			No
SMCHD1	0.023			No
SNTG1	0.023			No
SOBP	0.023			No
SON	0.023			No
SPATA31A6	0.023			No
STXBP5L	0.023			No
SUPT16H	0.023			No
SUPT6H	0.023			No
TBX22	0.023			No
TEX15	0.023			No
TJP1	0.023			No
TLN2	0.023			No
TMC4	0.023			No
TMEM132A	0.023			No
TMTC2	0.023			No
TNRC6A	0.023			No
TOGARAM1	0.023			No
TP63	0.023			Yes
TRIM42	0.023			No
TRPM7	0.023			No
TRPS1	0.023			No
TUBGCP6	0.023			No
UBR2	0.023			No
WDR70	0.023			No
WDR72	0.023			No
ZBBX	0.023			No
ZC3H4	0.023			No
ZNF135	0.023			No
ZNF236	0.023			No
ZNF347	0.023			No
ZNF407	0.023			No
ZNF615	0.023			No
ZNF623	0.023			No
ABCC12	0.021			No
ACIN1	0.021			No
ADAM19	0.021			No
ADAM2	0.021			No
ADAM28	0.021			No
ADAMTS14	0.021			No
ADAMTS16	0.021			No
ADAMTS18	0.021			No
ADAMTSL3	0.021			No
ADGRL1	0.021			No
AFDN	0.021			Yes
AKAP4	0.021			No
AMER1	0.021			Yes
ARHGAP17	0.021			No
ARHGEF12	0.021			Yes
ARID4A	0.021			Yes
ARPP21	0.021			No
ASAP1	0.021			No
ATG2B	0.021			No
ATP13A3	0.021			No
ATP13A5	0.021			No
ATP7A	0.021			No
ATRN	0.021			No
AUTS2	0.021			No
AXIN1	0.021			Yes
BCAN	0.021			No
BMS1	0.021			No
BOC	0.021			No
BRD10	0.021			No
BRD4	0.021			Yes
BTBD7	0.021			No
C2CD3	0.021			No
C6ORF118	0.021			No
CACNA1F	0.021			No
CC2D1A	0.021			No
CCDC88A	0.021			No
CDH6	0.021			No
CES2	0.021			No
CFAP206	0.021			No
CFAP46	0.021			No
CHRD	0.021			No
CLK2	0.021			No
CROCC	0.021			No
CRYBG1	0.021			No
CTTN	0.021			No
CYP4A11	0.021			No
DCP1B	0.021			No
DDX11	0.021			No
DGKI	0.021			No
DIP2C	0.021			No
DMXL1	0.021			No
DNAJC14	0.021			No
DNMT3B	0.021			Yes
DOP1B	0.021			No
DUOX1	0.021			No
DYNC2I1	0.021			No
EBF1	0.021			Yes
ENPP2	0.021			No
ERCC6L2	0.021			No
EVPL	0.021			No
EXPH5	0.021			No
FASTKD3	0.021			No
FILIP1	0.021			No
FSHR	0.021			No
GABRA2	0.021			No
GBP5	0.021			No
GLI3	0.021			No
GNPTAB	0.021			No
GPATCH8	0.021			No
GPRC6A	0.021			No
HAO1	0.021			No
HGF	0.021			Yes
HTR1A	0.021			No
IARS1	0.021			No
IGF2R	0.021			No
IKBKB	0.021			Yes
INPP4B	0.021			Yes
IPO7	0.021			No
IQGAP1	0.021			Yes
KANSL1	0.021			No
KCNJ12	0.021			No
KDM5B	0.021			No
KHDRBS2	0.021			No
KIDINS220	0.021			No
KIF2B	0.021			No
KNL1	0.021			Yes
KRT14	0.021			No
KRTAP1-5	0.021			No
LDB3	0.021			No
LRRK1	0.021			No
MBTPS1	0.021			No
MECOM	0.021			Yes
MED1	0.021			No
MICAL3	0.021			No
MINAR1	0.021			No
MROH9	0.021			No
MUC3A	0.021			No
MYBPC1	0.021			No
MYO18A	0.021			Yes
MYT1L	0.021			No
NFE2L3	0.021			No
NLRC4	0.021			No
NLRP1	0.021			No
NME8	0.021			No
NPAS3	0.021			No
OCA2	0.021			No
ODAD2	0.021			No
OGDHL	0.021			No
OR2M3	0.021			No
OR5L1	0.021			No
PABPC5	0.021			No
PACS1	0.021			No
PATJ	0.021			No
PAX1	0.021			No
PCDH1	0.021			No
PCDH18	0.021			No
PCDH7	0.021			No
PCDH8	0.021			No
PCDHAC1	0.021			No
PCDHAC2	0.021			No
PCDHB16	0.021			No
PCDHB5	0.021			No
PCDHGB3	0.021			No
PCNX3	0.021			No
PDE8B	0.021			No
PIK3C2G	0.021			Yes
PLB1	0.021			No
POLDIP2	0.021			No
POM121	0.021			No
POSTN	0.021			No
PPFIA3	0.021			No
PRDM2	0.021			No
PRR12	0.021			No
PRTG	0.021			No
PRX	0.021			No
PSME4	0.021			No
PXDN	0.021			No
PZP	0.021			No
RBL1	0.021			No
RBM26	0.021			No
RPGRIP1	0.021			No
SALL3	0.021			No
SAMD9L	0.021			Yes
SCRIB	0.021			No
SEC16A	0.021			No
SEMA6D	0.021			No
SFRP4	0.021			Yes
SH3BP4	0.021			No
SHANK1	0.021			No
SIDT1	0.021			No
SIK3	0.021			No
SLC13A3	0.021			No
SLC35F1	0.021			No
SLC5A7	0.021			No
SLC6A5	0.021			No
SLCO1C1	0.021			No
SLCO5A1	0.021			No
SLITRK1	0.021			No
SLITRK6	0.021			No
SMG7	0.021			No
STEAP4	0.021			No
STK19	0.021			Yes
SYCP1	0.021			No
SYNE3	0.021			No
SYNJ1	0.021			No
TAF1	0.021			Yes
TANGO6	0.021			No
TBC1D32	0.021			No
TCERG1	0.021			No
TPO	0.021			No
TRPM2	0.021			No
TRPV5	0.021			No
TSGA10	0.021			No
TTC17	0.021			No
TTC3	0.021			No
UPF1	0.021			Yes
USP33	0.021			No
USP8	0.021			Yes
VEZF1	0.021			No
WDR44	0.021			No
WDR59	0.021			No
WDR90	0.021			Yes
XRN1	0.021			No
ZDBF2	0.021			No
ZFAT	0.021			No
ZFYVE26	0.021			No
ZMIZ1	0.021			No
ZNF112	0.021			No
ZNF184	0.021			No
ZNF254	0.021			No
ZNF257	0.021			No
ZNF318	0.021			No
ZNF334	0.021			No
ZNF462	0.021			No
ZNF667	0.021			No
ABCA10	0.02			No
ABCA3	0.02			No
ABCA6	0.02			No
ABCA8	0.02			No
ABCB5	0.02			No
ACTN2	0.02			No
ADAMTS10	0.02			No
ADGRL4	0.02			No
AFF1	0.02			Yes
AGTPBP1	0.02			No
AHI1	0.02			No
ALB	0.02			Yes
ALDH1A2	0.02			No
ANKRD36	0.02			No
ANLN	0.02			No
AOPEP	0.02			No
AOX1	0.02			No
AP1G1	0.02			No
ARHGAP20	0.02			No
ARHGAP29	0.02			No
ARHGAP36	0.02			No
ARHGAP4	0.02			No
ARHGAP5	0.02			No
ASPH	0.02			No
ASXL2	0.02			Yes
ATAD2	0.02			No
ATAD2B	0.02			No
ATP11C	0.02			No
ATP12A	0.02			No
BICD1	0.02			No
BLTP3B	0.02			No
BMPER	0.02			No
BRD8	0.02			No
C2CD5	0.02			No
C5	0.02			No
C8ORF34	0.02			No
CACNA1B	0.02			No
CADM2	0.02			No
CAPN6	0.02			No
CCDC141	0.02			No
CCDC171	0.02			No
CCDC85A	0.02			No
CCNB3	0.02			Yes
CDKL5	0.02			No
CENPF	0.02			No
CEP152	0.02			No
CEP85L	0.02			No
CFAP69	0.02			No
CIC	0.02			Yes
CLTC	0.02			Yes
CLVS1	0.02			No
CNTN1	0.02			No
CNTROB	0.02			No
COBL	0.02			No
COL11A2	0.02			No
COL12A1	0.02			No
COL15A1	0.02			No
COL1A1	0.02			Yes
COL27A1	0.02			No
COL28A1	0.02			No
COL4A1	0.02			No
COL6A2	0.02			No
COL7A1	0.02			No
CPXM2	0.02			No
CR1	0.02			No
CRACD	0.02			No
CUL1	0.02			No
DAPK1	0.02			No
DBR1	0.02			No
DCAF12L1	0.02			No
DCLK1	0.02			No
DDX60	0.02			No
DEPDC5	0.02			No
DGKB	0.02			No
DIAPH2	0.02			No
DISP3	0.02			No
DNMT1	0.02			Yes
DOCK10	0.02			No
DOCK3	0.02			No
DOCK4	0.02			No
DOK6	0.02			No
DPP4	0.02			No
DUOX2	0.02			No
EEA1	0.02			No
EFCAB6	0.02			No
EHMT2	0.02			No
ENPP1	0.02			No
EPAS1	0.02			Yes
EPHA10	0.02			No
EPHA4	0.02			No
FAM193A	0.02			No
FANCM	0.02			Yes
FASN	0.02			No
FBH1	0.02			No
FEZF1	0.02			No
FGD1	0.02			No
FHOD3	0.02			No
FOSL2	0.02			No
FUT9	0.02			No
FYB1	0.02			No
GABRA1	0.02			No
GALNT17	0.02			No
GCN1	0.02			No
GLDC	0.02			No
GLUD2	0.02			No
GPR149	0.02			No
GPR37	0.02			No
GPRASP1	0.02			No
GRIA4	0.02			No
HCN4	0.02			No
HDAC4	0.02			Yes
HELZ2	0.02			No
HIP1	0.02			Yes
HSPA8	0.02			No
HTT	0.02			No
IFT172	0.02			No
IL1RAPL2	0.02			No
INPPL1	0.02			Yes
INTS7	0.02			No
IRX1	0.02			No
ITGA10	0.02			No
ITPR3	0.02			No
JARID2	0.02			Yes
KBTBD3	0.02			No
KCNA6	0.02			No
KCNH1	0.02			No
KCNH5	0.02			No
KIAA1210	0.02			No
KIF20B	0.02			No
KIF27	0.02			No
KIF5C	0.02			No
LILRA1	0.02			No
LILRB2	0.02			No
LRIG2	0.02			No
LRP5	0.02			Yes
LRRC66	0.02			No
LRRN3	0.02			No
LURAP1L	0.02			No
MAP9	0.02			No
MEP1A	0.02			No
MGA	0.02			Yes
MMP16	0.02			No
MMRN1	0.02			No
MS4A14	0.02			No
MSH3	0.02			Yes
MYH11	0.02			Yes
MYO1C	0.02			No
MYO7A	0.02			No
MYT1	0.02			No
NAP1L3	0.02			No
NCAPD2	0.02			No
NCAPD3	0.02			No
NEBL	0.02			No
NFAT5	0.02			No
NLRC5	0.02			No
NLRP13	0.02			No
NLRP9	0.02			No
NSD2	0.02			Yes
NUP214	0.02			Yes
NYAP1	0.02			No
OR2G6	0.02			No
OR2T11	0.02			No
OR2T4	0.02			No
OR4A16	0.02			No
OR5H14	0.02			No
OR5I1	0.02			No
PABPC3	0.02			No
PAN2	0.02			No
PARP4	0.02			No
PCDHB14	0.02			No
PCDHGA4	0.02			No
PCDHGA5	0.02			No
PCDHGA7	0.02			No
PGBD2	0.02			No
PGM5	0.02			No
PHKA2	0.02			No
PIK3R4	0.02			No
PIKFYVE	0.02			No
PKD1L2	0.02			No
PLCG2	0.02			Yes
PLCL2	0.02			No
PLEKHA6	0.02			No
PLEKHH2	0.02			No
PLOD2	0.02			No
PLXND1	0.02			No
POTEH	0.02			No
PPP4R4	0.02			No
PRDM14	0.02			Yes
PRDM16	0.02			Yes
PROS1	0.02			No
PRPF8	0.02			Yes
PRSS1	0.02			Yes
PTH2R	0.02			No
PTPRK	0.02			Yes
PTPRU	0.02			No
QRICH2	0.02			No
RAPGEF6	0.02			No
RECK	0.02			No
RGPD8	0.02			No
RIC1	0.02			No
RIPK4	0.02			No
RNF111	0.02			No
RPGRIP1L	0.02			No
RPS6KC1	0.02			No
RTN4	0.02			No
RTTN	0.02			No
RUSC2	0.02			No
SCN4A	0.02			No
SEC23IP	0.02			No
SEMA3E	0.02			No
SERPINA5	0.02			No
SFI1	0.02			No
SH3PXD2A	0.02			No
SH3TC2	0.02			No
SIGLEC1	0.02			No
SIN3B	0.02			No
SIRPB1	0.02			No
SLC12A5	0.02			No
SLC26A7	0.02			No
SLC4A10	0.02			No
SLC7A14	0.02			No
SLCO1B3	0.02			No
SORBS2	0.02			No
SOS2	0.02			No
SPTY2D1	0.02			No
SRGAP1	0.02			No
SRRM4	0.02			No
SRRT	0.02			No
STAB1	0.02			No
SYCP2	0.02			No
SYT16	0.02			No
TAOK2	0.02			No
TARBP1	0.02			No
TAS1R1	0.02			No
TASOR2	0.02			No
TBC1D4	0.02			No
TBP	0.02			No
TCF20	0.02			No
TECTA	0.02			No
TEX13A	0.02			No
THBS2	0.02			No
THEMIS	0.02			No
TICRR	0.02			No
TLE4	0.02			Yes
TMEM131	0.02			No
TMEM131L	0.02			No
TNRC6C	0.02			No
TNS1	0.02			No
TNS3	0.02			No
TRANK1	0.02			No
TRIM48	0.02			No
TRPC1	0.02			No
TUBA3C	0.02			No
UBAP2	0.02			No
UBN2	0.02			No
UGT2B10	0.02			No
ULK4	0.02			No
USF3	0.02			No
USP31	0.02			No
USP54	0.02			No
USP6	0.02			Yes
VCAM1	0.02			No
VPS50	0.02			No
VWA3B	0.02			No
WIPF1	0.02			No
WNK1	0.02			No
WNK2	0.02			No
WWC1	0.02			No
XPOT	0.02			No
XYLT1	0.02			No
ZEB2	0.02			No
ZFYVE16	0.02			No
ZNF107	0.02			No
ZNF211	0.02			No
ZNF214	0.02			No
ZNF217	0.02			Yes
ZNF285	0.02			No
ZNF440	0.02			No
ZNF493	0.02			No
ZNF582	0.02			No
ZNF594	0.02			No
ZNF700	0.02			No
ZNF808	0.02			No
ZNF827	0.02			No
ABCA7	0.018			No
ABCC10	0.018			No
ABCC11	0.018			No
ABCC5	0.018			No
ABCF1	0.018			No
ABL2	0.018			Yes
ACSM2A	0.018			No
ADAM21	0.018			No
ADAMTS5	0.018			No
ADCY5	0.018			No
ADCY9	0.018			No
ADGRL2	0.018			No
AGAP1	0.018			No
AGBL2	0.018			No
AGMO	0.018			No
AGO1	0.018			Yes
AGO3	0.018			No
AK9	0.018			No
AKAP1	0.018			No
AKAP11	0.018			No
ALS2	0.018			No
ANKAR	0.018			No
ANKLE2	0.018			No
ANKRD12	0.018			No
AP3D1	0.018			No
AP4E1	0.018			No
ARAP3	0.018			No
ARFGEF3	0.018			No
ARHGAP15	0.018			No
ARHGAP21	0.018			No
ARHGAP45	0.018			No
ARNT	0.018			Yes
ASTE1	0.018			No
ATP1A2	0.018			No
ATP1A3	0.018			No
ATP8B2	0.018			No
ATXN2	0.018			Yes
AVPR1A	0.018			No
AXDND1	0.018			No
BBX	0.018			No
BCL9	0.018			Yes
BCOR	0.018			Yes
BEST3	0.018			No
BHLHE22	0.018			No
BICD2	0.018			No
BMP6	0.018			No
BRINP2	0.018			No
BRPF3	0.018			No
BSX	0.018			No
BTAF1	0.018			No
C8B	0.018			No
CAMSAP2	0.018			No
CASR	0.018			Yes
CCDC181	0.018			No
CCDC50	0.018			No
CCDC7	0.018			No
CCNF	0.018			No
CEP89	0.018			No
CFAP47	0.018			No
CFAP61	0.018			No
CHAT	0.018			No
CHD5	0.018			No
CHRM3	0.018			No
CKAP5	0.018			No
CLIP1	0.018			Yes
CLTCL1	0.018			Yes
CMIP	0.018			No
CNDP1	0.018			No
CNGA3	0.018			No
CNKSR3	0.018			No
CNTN2	0.018			No
CNTNAP1	0.018			No
COL16A1	0.018			No
COL4A2	0.018			No
COL6A1	0.018			No
CPSF7	0.018			No
CTC1	0.018			Yes
CYP4A22	0.018			No
DAB1	0.018			No
DCAF12L2	0.018			No
DDX60L	0.018			No
DENND2A	0.018			No
DENND5B	0.018			No
DGCR8	0.018			No
DHX36	0.018			No
DLG1	0.018			No
DLGAP4	0.018			No
DOCK9	0.018			No
DPPA4	0.018			No
DTX1	0.018			Yes
DVL3	0.018			No
DYRK1B	0.018			No
EEF1A1	0.018			No
EFCAB5	0.018			No
ELOA2	0.018			No
EMC2	0.018			No
EPDR1	0.018			No
EPG5	0.018			No
EPHB4	0.018			Yes
ERBIN	0.018			No
ESPL1	0.018			No
F13A1	0.018			No
FAM83B	0.018			No
FAM83C	0.018			No
FAM83H	0.018			No
FARP1	0.018			No
FARSB	0.018			No
FBXL13	0.018			No
FCRL5	0.018			No
FGD6	0.018			No
FHOD1	0.018			No
FLNB	0.018			No
FNDC3A	0.018			No
FNIP1	0.018			No
FOCAD	0.018			No
FOXJ2	0.018			No
FRMPD2	0.018			No
GABRQ	0.018			No
GAK	0.018			No
GALNT13	0.018			No
GALNTL6	0.018			No
GARIN3	0.018			No
GHR	0.018			No
GLIS3	0.018			No
GRM2	0.018			No
GRXCR1	0.018			No
GTSE1	0.018			Yes
GUCY2C	0.018			No
GUCY2F	0.018			No
H1-5	0.018			Yes
HAS2	0.018			No
HDX	0.018			No
HEATR5A	0.018			No
HECW1	0.018			No
HELB	0.018			No
HNRNPU	0.018			No
HTR5A	0.018			No
IGHMBP2	0.018			No
IGKV1D-43	0.018			No
IL12RB2	0.018			No
IQGAP3	0.018			No
IRAK3	0.018			No
ITGAL	0.018			No
ITPRID2	0.018			No
JAG1	0.018			No
JAKMIP1	0.018			No
KAT6A	0.018			Yes
KBTBD12	0.018			No
KCNA3	0.018			No
KCNH4	0.018			No
KCNH8	0.018			No
KCNJ3	0.018			No
KCNN3	0.018			No
KDM2B	0.018			Yes
KDM5C	0.018			Yes
KDM7A	0.018			No
KIF1B	0.018			No
KIR3DL2	0.018			No
KIRREL2	0.018			No
KLHDC7A	0.018			No
KLKB1	0.018			No
KPRP	0.018			No
KYNU	0.018			No
LAMB1	0.018			No
LGR6	0.018			No
LHCGR	0.018			No
LILRA2	0.018			No
LINGO1	0.018			No
LMLN	0.018			No
LRIF1	0.018			No
LRPPRC	0.018			No
LRRC37A4P	0.018			No
LTBP4	0.018			No
MACC1	0.018			No
MADD	0.018			No
MAP3K12	0.018			No
MAPK8IP3	0.018			No
MARF1	0.018			No
MASP1	0.018			No
MAST2	0.018			No
MAST4	0.018			No
MC5R	0.018			No
MCC	0.018			No
MED13L	0.018			No
MEFV	0.018			No
MFN1	0.018			No
MN1	0.018			Yes
MOGS	0.018			No
MRTFA	0.018			Yes
MST1	0.018			Yes
MST1R	0.018			Yes
MUC2	0.018			No
MUC5AC	0.018			No
MYLK	0.018			No
MYO1D	0.018			No
MYO3B	0.018			No
MYO7B	0.018			No
NCOA3	0.018			Yes
NEK1	0.018			No
NEUROD6	0.018			No
NFKBIZ	0.018			No
NHSL3	0.018			No
NLRP6	0.018			No
NMT1	0.018			No
NOC2L	0.018			No
NOD1	0.018			Yes
NOS2	0.018			No
NRP2	0.018			No
NRXN2	0.018			No
NUDT11	0.018			No
NUP155	0.018			No
ODF2	0.018			No
OPA1	0.018			No
OR2B6	0.018			No
OR2L13	0.018			No
OR2M2	0.018			No
OR2M7	0.018			No
OR2T33	0.018			No
OR4A15	0.018			No
OR4A5	0.018			No
OR4M2	0.018			No
OR5D18	0.018			No
OR5L2	0.018			No
OR5M8	0.018			No
OR5T3	0.018			No
OR8D4	0.018			No
OR8H3	0.018			No
OR8J1	0.018			No
OSBPL6	0.018			No
PAK5	0.018			Yes
PCARE	0.018			No
PCCA	0.018			No
PCDHA2	0.018			No
PCDHA8	0.018			No
PCDHGA6	0.018			No
PCDHGB1	0.018			No
PCDHGB2	0.018			No
PCDHGB7	0.018			No
PDK4	0.018			No
PDZD8	0.018			No
PFAS	0.018			No
PHACTR3	0.018			No
PHF20L1	0.018			No
PIK3R5	0.018			No
PIP5K1B	0.018			No
PITPNM2	0.018			No
PIWIL1	0.018			No
PKN1	0.018			No
PKP4	0.018			No
PLA2G4F	0.018			No
PLA2R1	0.018			No
PLCB3	0.018			No
PLCG1	0.018			Yes
PLEKHG2	0.018			No
PLXNB3	0.018			No
PNLIPRP2	0.018			No
POLG	0.018			Yes
POLR1A	0.018			No
POLR2B	0.018			No
PPP1R26	0.018			No
PRB1	0.018			No
PRB3	0.018			No
PRKD3	0.018			No
PRPF40B	0.018			No
PRPF6	0.018			No
PRRC2B	0.018			No
PSD4	0.018			No
PTCH2	0.018			No
PTK2	0.018			No
PTPN12	0.018			No
PYGM	0.018			No
RAD50	0.018			Yes
RBFOX1	0.018			No
RECQL4	0.018			Yes
RECQL5	0.018			No
RGS12	0.018			No
RGS3	0.018			No
RHOBTB1	0.018			No
RICTOR	0.018			Yes
RIN3	0.018			No
ROR1	0.018			No
RPRD2	0.018			No
RPS6KA1	0.018			No
RSPO2	0.018			Yes
RTN1	0.018			No
RUBCN	0.018			No
RUNDC3B	0.018			No
RXFP2	0.018			No
SATB2	0.018			No
SEL1L2	0.018			No
SEMA4D	0.018			No
SENP6	0.018			No
SETD1A	0.018			Yes
SETDB1	0.018			Yes
SFSWAP	0.018			No
SH2D3C	0.018			No
SLC12A1	0.018			No
SLC12A6	0.018			No
SLC12A7	0.018			No
SLC22A11	0.018			No
SLC22A16	0.018			No
SLC2A2	0.018			No
SLC38A10	0.018			No
SLC4A11	0.018			No
SLC9C2	0.018			No
SLCO1B1	0.018			No
SLCO2A1	0.018			No
SLF2	0.018			No
SLTM	0.018			No
SLX4	0.018			Yes
SNRNP200	0.018			No
SNX25	0.018			No
SPATA31G1	0.018			No
SPEM2	0.018			No
SPTBN5	0.018			No
SRPK2	0.018			No
STAG3	0.018			No
STON1-GTF2A1L	0.018			No
SYK	0.018			Yes
SYNJ2	0.018			No
SYT1	0.018			No
TBCK	0.018			No
TENT4A	0.018			No
TET1	0.018			Yes
THSD4	0.018			No
TIE1	0.018			No
TKTL2	0.018			No
TMEM168	0.018			No
TNRC18	0.018			No
TOPORS	0.018			No
TOX4	0.018			No
TPCN1	0.018			No
TRERF1	0.018			No
TRIM36	0.018			No
TRIM58	0.018			No
TRPC3	0.018			No
TRPC6	0.018			No
TRPV4	0.018			No
TSPYL5	0.018			No
TTBK1	0.018			No
UACA	0.018			No
UBAP2L	0.018			No
UBQLN3	0.018			No
UGT2B11	0.018			No
UNC13A	0.018			No
UNC13B	0.018			No
UNC5B	0.018			No
UPF2	0.018			No
USP15	0.018			No
USP17L2	0.018			No
USP19	0.018			No
USP35	0.018			No
VPS41	0.018			No
VPS52	0.018			No
WDR33	0.018			No
WDR35	0.018			No
WDR62	0.018			No
WDR7	0.018			No
XPR1	0.018			No
YTHDC2	0.018			No
ZEB1	0.018			No
ZFP36L2	0.018			Yes
ZFP42	0.018			No
ZKSCAN5	0.018			No
ZMAT1	0.018			No
ZMYM1	0.018			No
ZNF106	0.018			No
ZNF142	0.018			No
ZNF233	0.018			No
ZNF33A	0.018			No
ZNF471	0.018			No
ZNF473	0.018			No
ZNF546	0.018			No
ZNF610	0.018			No
ZNF618	0.018			No
ZNF629	0.018			No
ZNF668	0.018			No
ZNF792	0.018			No
ZNF836	0.018			No
ZNFX1	0.018			No
ZNRF3	0.018			Yes
ZZEF1	0.018			No
A1CF	0.016			Yes
A2ML1	0.016			No
ABCC2	0.016			No
ABCG4	0.016			No
ACE	0.016			No
ACTC1	0.016			No
ACTRT1	0.016			No
ACVR1C	0.016			No
ADAD1	0.016			No
ADAM20	0.016			No
ADAM22	0.016			No
ADAM32	0.016			No
ADAM7	0.016			No
[truncated: 14,019 more rows]
