# Supplementary material for: Establishment of a Large‐Scale PDX Library of Head and Neck Cancers for Functional Precision Oncology
Source: Cancer Med. 2026 Feb 18;15(2):e71521. doi: 10.1002/cam4.71521 (PMC12916448; doi:10.1002/cam4.71521)
Supplement: Supplementary file 3 — Table S2: Classification of genomic variants in patient tumors and PDX tumors. List of genomic variants detected in patient tumors and their matched PDX tumors, including gene name, protein change, driver status, gene type based on the OncoKB Cancer Gene List, occurrence across samples, and variant category (PDX‐unique, patient tissue–unique, common, or partly lost in PDX). [file CAM4-15-e71521-s001.xlsx]

## Sheet: SupplementaryTableS2
Gene	Protein_Change	Driver_Status	Gene.Type	Occurrence_in_Patient_tissue	Occurrence_in_PDX	Category
FANCA	c.79+119G>A	driver	Tumor suppressor gene	9	9	Common
FANCA	c.79+138C>A	driver	Tumor suppressor gene	9	9	Common
MAP2K2	c.303+127A>G	driver	Oncogene	9	9	Common
NRG1	c.502+51156C>G	driver	Oncogene	9	9	Common
NRG1	c.502+51261G>A	driver	Oncogene	9	9	Common
NTRK2	c.1396+48140T>C	driver	Oncogene	9	9	Common
NTRK3	c.1585+19753T>G	driver	Oncogene	9	9	Common
NTRK3	c.1585+43889C>T	driver	Oncogene	9	9	Common
RB1	c.137+86T>C	driver	Tumor suppressor gene	9	9	Common
NTRK2	c.1397-45434T>A	driver	Oncogene	9	8	Partly_lost_in_PDX
PTEN	c.-326G>C	driver	Tumor suppressor gene	9	8	Partly_lost_in_PDX
PTEN	c.-366del	driver	Tumor suppressor gene	9	8	Partly_lost_in_PDX
RP1-56K13.6	NA	non-driver	NA	9	8	Partly_lost_in_PDX
NRG1	c.502+14284A>T	driver	Oncogene	9	7	Partly_lost_in_PDX
NTRK2	c.1296+119_1296+123del	driver	Oncogene	8	8	Common
RAC1	NA	driver	Oncogene	9	7	Partly_lost_in_PDX
ATM	c.8786+90G>A	driver	Tumor suppressor gene	7	8	Common
FANCA	c.1826+99T>A	driver	Tumor suppressor gene	6	9	Common
NOTCH1	c.1669+125_1669+132del	driver	Oncogene_AND_Tumor suppressor gene	7	8	Common
NRG1	c.503-49038_503-49037insTT	driver	Oncogene	8	7	Partly_lost_in_PDX
NTRK2	c.1396+26013C>T	driver	Oncogene	8	7	Partly_lost_in_PDX
NTRK3	c.1396+11971A>T	driver	Oncogene	8	7	Partly_lost_in_PDX
NOTCH1	c.4014+75G>A	driver	Oncogene_AND_Tumor suppressor gene	7	7	Common
NRG1	c.503-29782A>C	driver	Oncogene	7	7	Common
NTRK2	c.1396+46841_1396+46856del	driver	Oncogene	8	6	Partly_lost_in_PDX
NTRK3	c.1396+42980C>G	driver	Oncogene	8	6	Partly_lost_in_PDX
RAC1	c.*66C>A	driver	Oncogene	8	6	Partly_lost_in_PDX
BRCA2	c.6841+80_6841+83del	driver	Tumor suppressor gene	7	6	Partly_lost_in_PDX
FGFR2	c.2304+1418G>A	driver	Oncogene	7	6	Partly_lost_in_PDX
FGFR2	c.2305-1797C>T	driver	Oncogene	6	7	Common
MTOR	c.272-98G>A	driver	Oncogene	7	6	Partly_lost_in_PDX
NRG1	c.502+51172T>C	driver	Oncogene	7	6	Partly_lost_in_PDX
NRG1	c.503-1170del	driver	Oncogene	7	6	Partly_lost_in_PDX
NRG1	c.503-25336A>T	driver	Oncogene	7	6	Partly_lost_in_PDX
NRG1	c.503-32688G>T	driver	Oncogene	7	6	Partly_lost_in_PDX
NRG1	c.503-32748G>C	driver	Oncogene	7	6	Partly_lost_in_PDX
NRG1	c.503-4791_503-4790insT	driver	Oncogene	7	6	Partly_lost_in_PDX
NTRK2	c.1633+26721A>G	driver	Oncogene	9	4	Partly_lost_in_PDX
NTRK2	c.1634-10481A>C	driver	Oncogene	8	5	Partly_lost_in_PDX
NTRK3	c.1585+45042A>G	driver	Oncogene	7	6	Partly_lost_in_PDX
MSH6	c.3646+91T>C	driver	Tumor suppressor gene	9	3	Partly_lost_in_PDX
NRG1	c.502+10041C>T	driver	Oncogene	6	6	Common
NTRK2	c.1633+21549A>C	driver	Oncogene	6	6	Common
NTRK3	c.1586-6256A>C	driver	Oncogene	6	6	Common
RAC1	c.35+144C>T	driver	Oncogene	6	6	Common
TP53	c.376-91G>A	driver	Tumor suppressor gene	8	4	Partly_lost_in_PDX
AKT1	c.288-92A>G	driver	Oncogene	6	5	Partly_lost_in_PDX
EP300	c.4779+99G>A	driver	Tumor suppressor gene	6	5	Partly_lost_in_PDX
NPM1	c.58+115G>T	driver	Tumor suppressor gene	6	5	Partly_lost_in_PDX
NTRK3	c.1397-24454T>G	driver	Oncogene	7	4	Partly_lost_in_PDX
ERBB2	c.575-61C>T	driver	Oncogene	6	4	Partly_lost_in_PDX
FANCD2	c.1279-48_1279-45del	driver	Tumor suppressor gene	7	3	Partly_lost_in_PDX
NRG1	c.503-11108_503-11107del	driver	Oncogene	9	1	Partly_lost_in_PDX
NTRK2	c.1396+2611G>A	driver	Oncogene	9	1	Partly_lost_in_PDX
NTRK2	c.1397-12393A>G	driver	Oncogene	6	4	Partly_lost_in_PDX
NTRK2	c.1397-22573del	driver	Oncogene	5	5	Common
NTRK2	c.1397-40710T>C	driver	Oncogene	5	5	Common
NTRK2	c.1397-9178A>T	driver	Oncogene	6	4	Partly_lost_in_PDX
NTRK2	c.1633+26738_1633+26754del	driver	Oncogene	9	1	Partly_lost_in_PDX
PIK3R2	c.1109+94A>G	driver	Tumor suppressor gene	7	3	Partly_lost_in_PDX
PMS2	c.2175-117T>C	driver	Tumor suppressor gene	6	4	Partly_lost_in_PDX
ALK	c.*61_*64dup	driver	Oncogene	9	0	Patient_tissue_unique
EP300	c.95-97G>T	driver	Tumor suppressor gene	4	5	Common
FANCA	c.1007-61del	driver	Tumor suppressor gene	9	0	Patient_tissue_unique
FGFR1	c.839-447del	driver	Oncogene	9	0	Patient_tissue_unique
FGFR2	c.2060+114_2060+135del	driver	Oncogene	7	2	Partly_lost_in_PDX
FLT3	c.2053+87_2053+88del	driver	Oncogene	9	0	Patient_tissue_unique
JAK3	c.3096+58A>G	driver	Oncogene	5	4	Partly_lost_in_PDX
KMT2D	c.13671+60C>T	driver	Tumor suppressor gene	5	4	Partly_lost_in_PDX
MTOR	c.2422-81A>T	driver	Oncogene	7	2	Partly_lost_in_PDX
NRG1	c.502+13859del	driver	Oncogene	9	0	Patient_tissue_unique
NRG1	c.502+17914del	driver	Oncogene	9	0	Patient_tissue_unique
NRG1	c.502+41743_502+41744del	driver	Oncogene	9	0	Patient_tissue_unique
NRG1	c.502+44753del	driver	Oncogene	9	0	Patient_tissue_unique
NRG1	c.502+54258del	driver	Oncogene	9	0	Patient_tissue_unique
NRG1	c.503-1019del	driver	Oncogene	9	0	Patient_tissue_unique
NRG1	c.503-20005_503-20004del	driver	Oncogene	9	0	Patient_tissue_unique
NRG1	c.503-29733del	driver	Oncogene	9	0	Patient_tissue_unique
NRG1	c.503-34382del	driver	Oncogene	9	0	Patient_tissue_unique
NRG1	c.503-34718del	driver	Oncogene	9	0	Patient_tissue_unique
NRG1	c.503-51838dup	driver	Oncogene	9	0	Patient_tissue_unique
NRG1	c.503-55170dup	driver	Oncogene	9	0	Patient_tissue_unique
NTRK2	c.1396+47516del	driver	Oncogene	9	0	Patient_tissue_unique
NTRK2	c.1397-12930_1397-12929del	driver	Oncogene	9	0	Patient_tissue_unique
NTRK2	c.1397-37938del	driver	Oncogene	9	0	Patient_tissue_unique
NTRK2	c.1397-45506dup	driver	Oncogene	9	0	Patient_tissue_unique
NTRK2	c.1397-5442del	driver	Oncogene	9	0	Patient_tissue_unique
NTRK2	c.1633+26723T>G	driver	Oncogene	9	0	Patient_tissue_unique
NTRK2	c.1633+26724T>G	driver	Oncogene	9	0	Patient_tissue_unique
NTRK2	c.1633+26726A>G	driver	Oncogene	9	0	Patient_tissue_unique
NTRK2	c.1633+26729A>G	driver	Oncogene	9	0	Patient_tissue_unique
NTRK2	c.1633+26730T>G	driver	Oncogene	9	0	Patient_tissue_unique
NTRK2	c.1633+26731T>G	driver	Oncogene	9	0	Patient_tissue_unique
NTRK2	c.1633+26732T>G	driver	Oncogene	9	0	Patient_tissue_unique
NTRK2	c.1633+26736A>G	driver	Oncogene	9	0	Patient_tissue_unique
NTRK3	c.1585+22107_1585+22108del	driver	Oncogene	9	0	Patient_tissue_unique
NTRK3	c.1585+42986G>A	driver	Oncogene	4	5	Common
NTRK3	c.1585+7808_1585+7809del	driver	Oncogene	9	0	Patient_tissue_unique
NTRK3	c.1586-16434_1586-16431del	driver	Oncogene	9	0	Patient_tissue_unique
NTRK3	c.1716+2654del	driver	Oncogene	9	0	Patient_tissue_unique
NTRK3	c.1717-3358del	driver	Oncogene	9	0	Patient_tissue_unique
PIK3CA	c.1912-96del	driver	Oncogene	9	0	Patient_tissue_unique
PIK3R1	c.917-3563del	driver	Tumor suppressor gene	9	0	Patient_tissue_unique
PMS2	c.705+118del	driver	Tumor suppressor gene	9	0	Patient_tissue_unique
POLE	c.4150-90dup	driver	Tumor suppressor gene	9	0	Patient_tissue_unique
PTEN	c.*75del	driver	Tumor suppressor gene	9	0	Patient_tissue_unique
RB1	c.1333-61dup	driver	Tumor suppressor gene	9	0	Patient_tissue_unique
RB1	c.2106+55dup	driver	Tumor suppressor gene	9	0	Patient_tissue_unique
REEP5	c.*732_*735del	non-driver	NA	9	0	Patient_tissue_unique
SPOP	c.481-63_481-62insCTCT	driver	Tumor suppressor gene	9	0	Patient_tissue_unique
STAT3	c.468+58del	driver	Oncogene	9	0	Patient_tissue_unique
TP53	c.96+41_97-54del	driver	Tumor suppressor gene	9	0	Patient_tissue_unique
ACTN4	c.162+61T>C	non-driver	NA	6	2	Partly_lost_in_PDX
BRIP1	c.1140+91dup	driver	Tumor suppressor gene	8	0	Patient_tissue_unique
CHEK2	c.721+168T>C	driver	Tumor suppressor gene	4	4	Common
FGFR1	c.714+815del	driver	Oncogene	8	0	Patient_tissue_unique
GNAQ	c.-61T>C	driver	Oncogene	3	5	Common
KDR	c.3305-98dup	driver	Oncogene	8	0	Patient_tissue_unique
NRG1	c.502+12021G>C	driver	Oncogene	3	5	Common
NRG1	c.502+1327del	driver	Oncogene	8	0	Patient_tissue_unique
NRG1	c.502+36248dup	driver	Oncogene	8	0	Patient_tissue_unique
NRG1	c.502+36249del	driver	Oncogene	2	6	Common
NRG1	c.502+3655del	driver	Oncogene	8	0	Patient_tissue_unique
NRG1	c.502+47428del	driver	Oncogene	8	0	Patient_tissue_unique
NRG1	c.502+51342del	driver	Oncogene	8	0	Patient_tissue_unique
NRG1	c.502+8902del	driver	Oncogene	8	0	Patient_tissue_unique
NRG1	c.503-14325del	driver	Oncogene	8	0	Patient_tissue_unique
NRG1	c.503-38639del	driver	Oncogene	8	0	Patient_tissue_unique
NTRK2	c.1160-739dup	driver	Oncogene	8	0	Patient_tissue_unique
NTRK2	c.1396+11758del	driver	Oncogene	8	0	Patient_tissue_unique
NTRK2	c.1396+2611_1396+2613delinsAAG	driver	Oncogene	0	8	PDX_unique
NTRK2	c.1396+2613A>G	driver	Oncogene	8	0	Patient_tissue_unique
NTRK2	c.1396+29976_1396+29983del	driver	Oncogene	8	0	Patient_tissue_unique
NTRK2	c.1396+40743_1396+40744del	driver	Oncogene	8	0	Patient_tissue_unique
NTRK2	c.1396+43887del	driver	Oncogene	8	0	Patient_tissue_unique
NTRK2	c.1396+48135dup	driver	Oncogene	8	0	Patient_tissue_unique
NTRK2	c.1397-25501_1397-25499del	driver	Oncogene	4	4	Common
NTRK2	c.1397-36034dup	driver	Oncogene	8	0	Patient_tissue_unique
NTRK2	c.1397-45033del	driver	Oncogene	8	0	Patient_tissue_unique
NTRK2	c.1397-49126A>C	driver	Oncogene	0	8	PDX_unique
NTRK2	c.1444+1272T>G	driver	Oncogene	5	3	Partly_lost_in_PDX
NTRK2	c.1633+14781_1633+14782del	driver	Oncogene	8	0	Patient_tissue_unique
NTRK2	c.1633+21514A>G	driver	Oncogene	4	4	Common
NTRK2	c.1633+26757T>C	driver	Oncogene	4	4	Common
NTRK2	c.1634-31048A>C	driver	Oncogene	5	3	Partly_lost_in_PDX
NTRK3	c.1396+13733_1396+13734dup	driver	Oncogene	8	0	Patient_tissue_unique
NTRK3	c.1396+33237del	driver	Oncogene	8	0	Patient_tissue_unique
NTRK3	c.1397-24458del	driver	Oncogene	8	0	Patient_tissue_unique
NTRK3	c.1585+11269del	driver	Oncogene	8	0	Patient_tissue_unique
NTRK3	c.1585+19054C>T	driver	Oncogene	4	4	Common
NTRK3	c.1585+43160del	driver	Oncogene	8	0	Patient_tissue_unique
NTRK3	c.1585+5232G>T	driver	Oncogene	5	3	Partly_lost_in_PDX
NTRK3	c.1586-16890_1586-16888dup	driver	Oncogene	8	0	Patient_tissue_unique
PBRM1	c.2966-136del	driver	Tumor suppressor gene	8	0	Patient_tissue_unique
POLE	c.3378+63_3378+64del	driver	Tumor suppressor gene	8	0	Patient_tissue_unique
POLE	c.4150-107_4150-91delinsTTAGGGGCACCAGAAGTC	driver	Tumor suppressor gene	0	8	PDX_unique
ROS1	c.438+59del	driver	Oncogene	8	0	Patient_tissue_unique
SMARCA4	c.1943+67G>A	driver	Tumor suppressor gene	4	4	Common
AC007682.1	n.514+8947C>T	non-driver	NA	3	4	Common
AKT1	c.1260+106_1260+110del	driver	Oncogene	4	3	Partly_lost_in_PDX
BRCA1	c.4423+130T>G	driver	Tumor suppressor gene	4	3	Partly_lost_in_PDX
BRCA1	c.5137+65G>A	driver	Tumor suppressor gene	4	3	Partly_lost_in_PDX
ERBB3	c.2617-73del	driver	Oncogene	7	0	Patient_tissue_unique
FANCA	c.1007-61_1007-53delinsCAAAAACT	driver	Tumor suppressor gene	0	7	PDX_unique
FANCD2	c.2022-5C>T	driver	Tumor suppressor gene	3	4	Common
FGFR1	c.715-818G>A	driver	Oncogene	5	2	Partly_lost_in_PDX
KDM6A	c.335-70C>A	driver	Tumor suppressor gene	7	0	Patient_tissue_unique
MDM4	c.344-575del	driver	Oncogene	7	0	Patient_tissue_unique
NF1	c.3974+36_3974+37dup	driver	Tumor suppressor gene	7	0	Patient_tissue_unique
NFE2L2	c.-89_-87del	driver	Oncogene	7	0	Patient_tissue_unique
NOTCH3	c.5363-104A>G	driver	Oncogene_AND_Tumor suppressor gene	5	2	Partly_lost_in_PDX
NRG1	c.502+23775_502+23778del	driver	Oncogene	7	0	Patient_tissue_unique
NRG1	c.502+9957G>A	driver	Oncogene	4	3	Partly_lost_in_PDX
NRG1	c.503-20212del	driver	Oncogene	7	0	Patient_tissue_unique
NRG1	c.503-21378_503-21377del	driver	Oncogene	7	0	Patient_tissue_unique
NRG1	c.503-24514_503-24513del	driver	Oncogene	7	0	Patient_tissue_unique
NTRK2	c.1296+2424T>A	driver	Oncogene	3	4	Common
NTRK2	c.1396+41220dup	driver	Oncogene	7	0	Patient_tissue_unique
NTRK2	c.1397-39692_1397-39691del	driver	Oncogene	7	0	Patient_tissue_unique
NTRK2	c.1397-39710C>A	driver	Oncogene	7	0	Patient_tissue_unique
NTRK2	c.1634-26457del	driver	Oncogene	7	0	Patient_tissue_unique
NTRK2	c.1634-28857_1634-28856del	driver	Oncogene	7	0	Patient_tissue_unique
NTRK3	c.1396+10403T>C	driver	Oncogene	4	3	Partly_lost_in_PDX
NTRK3	c.1396+33196del	driver	Oncogene	7	0	Patient_tissue_unique
NTRK3	c.1396+5174_1396+5175insT	driver	Oncogene	6	1	Partly_lost_in_PDX
NTRK3	c.1396+9884A>G	driver	Oncogene	4	3	Partly_lost_in_PDX
NTRK3	c.1396+9964G>A	driver	Oncogene	4	3	Partly_lost_in_PDX
NTRK3	c.1397-26006_1397-26005del	driver	Oncogene	7	0	Patient_tissue_unique
NTRK3	c.1397-27339del	driver	Oncogene	7	0	Patient_tissue_unique
NTRK3	c.1397-3378del	driver	Oncogene	7	0	Patient_tissue_unique
NTRK3	c.1585+29030del	driver	Oncogene	7	0	Patient_tissue_unique
NTRK3	c.1585+30166del	driver	Oncogene	7	0	Patient_tissue_unique
NTRK3	c.1586-36232_1586-36231dup	driver	Oncogene	7	0	Patient_tissue_unique
NTRK3	c.1586-39610_1586-39607dup	driver	Oncogene	7	0	Patient_tissue_unique
NTRK3	c.1586-39619A>G	driver	Oncogene	6	1	Partly_lost_in_PDX
PTCH1	c.3306+83dup	driver	Tumor suppressor gene	7	0	Patient_tissue_unique
RAC2	c.449-41G>C	driver	Oncogene	5	2	Partly_lost_in_PDX
RET	c.1648+88del	driver	Oncogene	7	0	Patient_tissue_unique
ROS1	c.3445+65_3445+68dup	driver	Oncogene	7	0	Patient_tissue_unique
STT3A	c.*81del	non-driver	NA	7	0	Patient_tissue_unique
ARID2	c.4774-83_4774-82del	driver	Tumor suppressor gene	3	3	Common
ATM	c.6573-42del	driver	Tumor suppressor gene	6	0	Patient_tissue_unique
BRAF	c.1314+557del	driver	Oncogene	6	0	Patient_tissue_unique
BRAF	c.84C>G	driver	Oncogene	1	5	Common
BRCA1	c.5050-92A>G	driver	Tumor suppressor gene	3	3	Common
CSF1R	c.*35_*36delinsTC	driver	INSUFFICIENT_EVIDENCE	0	6	PDX_unique
DNMT3A	c.639+125_639+126insG	driver	Tumor suppressor gene	4	2	Partly_lost_in_PDX
ERBB4	c.2080-102_2080-101insG	driver	Oncogene	2	4	Common
FANCD2	c.1947+69del	driver	Tumor suppressor gene	6	0	Patient_tissue_unique
FGFR1	c.1029+846del	driver	Oncogene	6	0	Patient_tissue_unique
FGFR1	c.714+831_714+832del	driver	Oncogene	6	0	Patient_tissue_unique
GNA11	c.*291dup	driver	Oncogene	6	0	Patient_tissue_unique
IGF1R	c.-41_-33del	driver	Oncogene	6	0	Patient_tissue_unique
MDM4	c.344-380del	driver	Oncogene	6	0	Patient_tissue_unique
NOTCH1	c.3171+81dup	driver	Oncogene_AND_Tumor suppressor gene	6	0	Patient_tissue_unique
NPM1	c.353-107T>A	driver	Tumor suppressor gene	4	2	Partly_lost_in_PDX
NPM1	c.582+98_582+117dup	driver	Tumor suppressor gene	6	0	Patient_tissue_unique
NRG1	c.502+27931del	driver	Oncogene	6	0	Patient_tissue_unique
NRG1	c.502+35845dup	driver	Oncogene	6	0	Patient_tissue_unique
NRG1	c.502+37092_502+37095dup	driver	Oncogene	6	0	Patient_tissue_unique
NRG1	c.502+37774_502+37775insA	driver	Oncogene	3	3	Common
NRG1	c.502+9487dup	driver	Oncogene	6	0	Patient_tissue_unique
NRG1	c.503-16710dup	driver	Oncogene	6	0	Patient_tissue_unique
NRG1	c.503-2424C>G	driver	Oncogene	3	3	Common
NT5C2	c.1212-82T>C	driver	Oncogene	3	3	Common
NTRK2	c.1396+24099_1396+24104del	driver	Oncogene	6	0	Patient_tissue_unique
NTRK2	c.1397-113_1397-106del	driver	Oncogene	6	0	Patient_tissue_unique
NTRK2	c.1397-20752del	driver	Oncogene	6	0	Patient_tissue_unique
NTRK2	c.1397-39710_1397-39693delinsAACACACACACACACA	driver	Oncogene	0	6	PDX_unique
NTRK2	c.1633+18370G>T	driver	Oncogene	3	3	Common
NTRK2	c.1633+30642dup	driver	Oncogene	6	0	Patient_tissue_unique
NTRK2	c.1634-2432dup	driver	Oncogene	6	0	Patient_tissue_unique
NTRK2	c.1634-4388C>G	driver	Oncogene	3	3	Common
NTRK3	c.1396+19221_1396+19223del	driver	Oncogene	6	0	Patient_tissue_unique
NTRK3	c.1397-43629_1397-43628del	driver	Oncogene	6	0	Patient_tissue_unique
NTRK3	c.1397-8740T>A	driver	Oncogene	3	3	Common
NTRK3	c.1586-39051_1586-39049delinsATA	driver	Oncogene	0	6	PDX_unique
NTRK3	c.1586-721_1586-720del	driver	Oncogene	6	0	Patient_tissue_unique
PTCH1	c.2250+108del	driver	Tumor suppressor gene	6	0	Patient_tissue_unique
RET	c.1648+84_1648+88delinsATGG	driver	Oncogene	0	6	PDX_unique
ROS1	c.5642-436dup	driver	Oncogene	6	0	Patient_tissue_unique
SETD2	NA	driver	Tumor suppressor gene	6	0	Patient_tissue_unique
AR	c.2319-78T>G	driver	Oncogene	5	0	Patient_tissue_unique
CSF1R	c.592+74dup	driver	INSUFFICIENT_EVIDENCE	5	0	Patient_tissue_unique
ERBB2	NA	driver	Oncogene	5	0	Patient_tissue_unique
EZH2	c.2196-61_2196-57dup	driver	Oncogene_AND_Tumor suppressor gene	5	0	Patient_tissue_unique
FANCA	NA	driver	Tumor suppressor gene	5	0	Patient_tissue_unique
JAK2	c.3059+61_3059+63del	driver	Oncogene	5	0	Patient_tissue_unique
KMT2D	c.4131+85dup	driver	Tumor suppressor gene	5	0	Patient_tissue_unique
NRG1	c.502+17233del	driver	Oncogene	5	0	Patient_tissue_unique
NRG1	c.502+23389_502+23390del	driver	Oncogene	5	0	Patient_tissue_unique
NRG1	c.502+33636T>G	driver	Oncogene	3	2	Partly_lost_in_PDX
NRG1	c.503-44045del	driver	Oncogene	5	0	Patient_tissue_unique
NRG1	c.503-44062del	driver	Oncogene	2	3	Common
NRG1	c.503-50337A>G	driver	Oncogene	3	2	Partly_lost_in_PDX
NTRK2	c.1396+2229del	driver	Oncogene	5	0	Patient_tissue_unique
NTRK2	c.1396+24128G>A	driver	Oncogene	4	1	Partly_lost_in_PDX
NTRK2	c.1396+41038del	driver	Oncogene	3	2	Partly_lost_in_PDX
NTRK2	c.1397-15759_1397-15756del	driver	Oncogene	5	0	Patient_tissue_unique
NTRK2	c.1397-30478_1397-30477del	driver	Oncogene	5	0	Patient_tissue_unique
NTRK2	c.1397-39195_1397-39188del	driver	Oncogene	5	0	Patient_tissue_unique
NTRK2	c.1397-44241del	driver	Oncogene	5	0	Patient_tissue_unique
NTRK2	c.1397-8042del	driver	Oncogene	5	0	Patient_tissue_unique
NTRK2	c.1634-8947dup	driver	Oncogene	5	0	Patient_tissue_unique
NTRK3	c.1397-23161A>T	driver	Oncogene	1	4	Common
NTRK3	c.1586-19739del	driver	Oncogene	5	0	Patient_tissue_unique
NTRK3	c.1586-5051del	driver	Oncogene	5	0	Patient_tissue_unique
NTRK3	c.1586-6114C>T	driver	Oncogene	3	2	Partly_lost_in_PDX
PTEN	c.253+109_253+110insTCTTA	driver	Tumor suppressor gene	5	0	Patient_tissue_unique
RAC2	c.449-38dup	driver	Oncogene	5	0	Patient_tissue_unique
RAC2	c.449-45C>A	driver	Oncogene	5	0	Patient_tissue_unique
RAC2	c.449-47C>G	driver	Oncogene	5	0	Patient_tissue_unique
RET	c.626-72_626-71del	driver	Oncogene	5	0	Patient_tissue_unique
RHOA	c.409-699G>T	driver	Oncogene	3	2	Partly_lost_in_PDX
RHOA	c.409-699del	driver	Oncogene	3	2	Partly_lost_in_PDX
SRP19	c.42-130_42-128del	non-driver	NA	5	0	Patient_tissue_unique
STK11	c.290+78C>T	driver	Tumor suppressor gene	2	3	Common
WT1	c.872+82_872+85delinsTCCC	driver	Oncogene_AND_Tumor suppressor gene	0	5	PDX_unique
AC007682.1	n.514+8946_514+8947insTACACACACACACACA	non-driver	NA	4	0	Patient_tissue_unique
AC007682.1	n.514+8961_514+8962del	non-driver	NA	4	0	Patient_tissue_unique
AKT1	c.46+42_46+43inv	driver	Oncogene	0	4	PDX_unique
APC	c.1408+1330C>T	driver	Tumor suppressor gene	2	2	Common
APC	c.645+78A>G	driver	Tumor suppressor gene	2	2	Common
ARAF	c.1687-49del	driver	Oncogene	4	0	Patient_tissue_unique
ATM	c.2839-90G>T	driver	Tumor suppressor gene	2	2	Common
ATM	c.6808-60_6808-58del	driver	Tumor suppressor gene	4	0	Patient_tissue_unique
AXL	c.1286-111_1286-87del	driver	Oncogene	2	2	Common
BRCA1	c.548-58del	driver	Tumor suppressor gene	4	0	Patient_tissue_unique
CARD11	c.358+90_358+91del	driver	Oncogene	4	0	Patient_tissue_unique
CDH1	c.48+63T>C	driver	Tumor suppressor gene	4	0	Patient_tissue_unique
ENO1	c.667+52dup	non-driver	NA	4	0	Patient_tissue_unique
ERBB4	c.2643+79dup	driver	Oncogene	4	0	Patient_tissue_unique
FANCA	c.1007-80C>T	driver	Tumor suppressor gene	2	2	Common
FANCD2	c.2022-68C>T	driver	Tumor suppressor gene	0	4	PDX_unique
FGFR1	c.1029+1196del	driver	Oncogene	4	0	Patient_tissue_unique
FGFR2	c.2305-1372_2305-1369del	driver	Oncogene	4	0	Patient_tissue_unique
FGFR2	c.2305-1378_2305-1369del	driver	Oncogene	4	0	Patient_tissue_unique
GNA11	c.605+54C>T	driver	Oncogene	2	2	Common
GNA11	c.889+48_889+49delinsGT	driver	Oncogene	0	4	PDX_unique
IDH2	c.207+100del	driver	Oncogene	4	0	Patient_tissue_unique
JAK1	c.2115+79G>A	driver	Oncogene_AND_Tumor suppressor gene	4	0	Patient_tissue_unique
JAK1	c.2115+80C>G	driver	Oncogene_AND_Tumor suppressor gene	4	0	Patient_tissue_unique
MAP3K4	c.344-193T>A	non-driver	NA	1	3	Common
NF1	c.2002-77_2002-76dup	driver	Tumor suppressor gene	4	0	Patient_tissue_unique
NOTCH3	c.1607-121T>C	driver	Oncogene_AND_Tumor suppressor gene	2	2	Common
NRG1	c.502+11865del	driver	Oncogene	4	0	Patient_tissue_unique
NRG1	c.502+32295_502+32296del	driver	Oncogene	4	0	Patient_tissue_unique
NRG1	c.502+33133del	driver	Oncogene	3	1	Partly_lost_in_PDX
NRG1	c.502+39971del	driver	Oncogene	4	0	Patient_tissue_unique
NRG1	c.503-22799del	driver	Oncogene	4	0	Patient_tissue_unique
NRG1	c.503-37389_503-37388dup	driver	Oncogene	4	0	Patient_tissue_unique
NRG1	c.503-43085dup	driver	Oncogene	4	0	Patient_tissue_unique
NTRK2	c.1195+1070del	driver	Oncogene	4	0	Patient_tissue_unique
NTRK2	c.1396+18108_1396+18109del	driver	Oncogene	4	0	Patient_tissue_unique
NTRK2	c.1396+45783T>C	driver	Oncogene	1	3	Common
NTRK2	c.1396+48368G>A	driver	Oncogene	3	1	Partly_lost_in_PDX
NTRK2	c.1397-24046A>C	driver	Oncogene	2	2	Common
NTRK2	c.1397-30478_1397-30477dup	driver	Oncogene	4	0	Patient_tissue_unique
NTRK2	c.1397-3925dup	driver	Oncogene	4	0	Patient_tissue_unique
NTRK2	c.1397-44242_1397-44241del	driver	Oncogene	4	0	Patient_tissue_unique
NTRK2	c.1397-7142G>A	driver	Oncogene	0	4	PDX_unique
NTRK2	c.1633+15290C>T	driver	Oncogene	1	3	Common
NTRK2	c.1633+25244C>T	driver	Oncogene	3	1	Partly_lost_in_PDX
NTRK2	c.1634-9877_1634-9866del	driver	Oncogene	4	0	Patient_tissue_unique
NTRK3	c.1396+12953_1396+12959del	driver	Oncogene	4	0	Patient_tissue_unique
NTRK3	c.1396+37124G>C	driver	Oncogene	2	2	Common
NTRK3	c.1396+43993del	driver	Oncogene	4	0	Patient_tissue_unique
NTRK3	c.1396+5175_1396+5178delinsTATAT	driver	Oncogene	0	4	PDX_unique
NTRK3	c.1396+9835del	driver	Oncogene	4	0	Patient_tissue_unique
NTRK3	c.1397-6075_1397-6074del	driver	Oncogene	4	0	Patient_tissue_unique
NTRK3	c.1586-20295_1586-20279del	driver	Oncogene	2	2	Common
NTRK3	c.1586-39620C>T	driver	Oncogene	4	0	Patient_tissue_unique
NTRK3	c.396-123_396-103del	driver	Oncogene	4	0	Patient_tissue_unique
PMS2	c.904-117del	driver	Tumor suppressor gene	4	0	Patient_tissue_unique
RET	c.74-57dup	driver	Oncogene	4	0	Patient_tissue_unique
RHOA	c.409-705del	driver	Oncogene	4	0	Patient_tissue_unique
RP4-806M20.3	NA	non-driver	NA	2	2	Common
SLC7A8	c.-225_-224dup	non-driver	NA	4	0	Patient_tissue_unique
SMARCB1	c.-117C>T	driver	Tumor suppressor gene	2	2	Common
TERT	NA	driver	Oncogene	2	2	Common
TP53	c.742C>T	driver	Tumor suppressor gene	2	2	Common
WT1	c.647-2076del	driver	Oncogene_AND_Tumor suppressor gene	4	0	Patient_tissue_unique
XYLB	c.765+82_765+93dup	non-driver	NA	4	0	Patient_tissue_unique
AC007682.1	n.514+8959_514+8962dup	non-driver	NA	3	0	Patient_tissue_unique
ATM	c.6573-43_6573-42del	driver	Tumor suppressor gene	3	0	Patient_tissue_unique
BARD1	c.1568+80_1568+81del	driver	Tumor suppressor gene	3	0	Patient_tissue_unique
BRAF	c.1140+3180G>T	driver	Oncogene	2	1	Partly_lost_in_PDX
BRCA1	c.441+64del	driver	Tumor suppressor gene	3	0	Patient_tissue_unique
CASP2	c.*1201_*1203del	non-driver	NA	3	0	Patient_tissue_unique
CDH1	c.48+63_48+65delinsCGT	driver	Tumor suppressor gene	0	3	PDX_unique
CDH1	c.48+65C>T	driver	Tumor suppressor gene	3	0	Patient_tissue_unique
CDKN2A	c.*233C>T	driver	Tumor suppressor gene	2	1	Partly_lost_in_PDX
CUL3	c.378+54_378+59del	driver	Tumor suppressor gene	3	0	Patient_tissue_unique
FANCD2	c.1545+63A>C	driver	Tumor suppressor gene	1	2	Common
FANCD2	c.2022-61T>A	driver	Tumor suppressor gene	0	3	PDX_unique
FGFR3	c.*138_*141del	driver	Oncogene	3	0	Patient_tissue_unique
JAK1	c.2115+79_2115+80delinsAG	driver	Oncogene_AND_Tumor suppressor gene	0	3	PDX_unique
KEAP1	c.-449_-445del	driver	Tumor suppressor gene	3	0	Patient_tissue_unique
NF1	c.3198-4dup	driver	Tumor suppressor gene	3	0	Patient_tissue_unique
NPM1	c.352+162_352+163insTG	driver	Tumor suppressor gene	3	0	Patient_tissue_unique
NPM1	c.352+166A>G	driver	Tumor suppressor gene	2	1	Partly_lost_in_PDX
NPM1	c.525-42_525-39delinsAAAG	driver	Tumor suppressor gene	0	3	PDX_unique
NRG1	c.502+22478C>T	driver	Oncogene	2	1	Partly_lost_in_PDX
NRG1	c.502+27931dup	driver	Oncogene	3	0	Patient_tissue_unique
NRG1	c.502+32294_502+32296del	driver	Oncogene	3	0	Patient_tissue_unique
NRG1	c.502+55180del	driver	Oncogene	3	0	Patient_tissue_unique
NRG1	c.502+6244A>G	driver	Oncogene	2	1	Partly_lost_in_PDX
NRG1	c.502+9487del	driver	Oncogene	3	0	Patient_tissue_unique
NRG1	c.503-12293del	driver	Oncogene	3	0	Patient_tissue_unique
NRG1	c.503-12953C>T	driver	Oncogene	2	1	Partly_lost_in_PDX
NRG1	c.503-16710del	driver	Oncogene	3	0	Patient_tissue_unique
NRG1	c.503-31273_503-31271del	driver	Oncogene	3	0	Patient_tissue_unique
NRG1	c.503-36970_503-36969del	driver	Oncogene	3	0	Patient_tissue_unique
NTRK2	c.1396+46829A>G	driver	Oncogene	3	0	Patient_tissue_unique
NTRK2	c.1396+48104_1396+48108dup	driver	Oncogene	3	0	Patient_tissue_unique
NTRK2	c.1397-16349_1397-16346del	driver	Oncogene	3	0	Patient_tissue_unique
NTRK2	c.1397-16351_1397-16346del	driver	Oncogene	3	0	Patient_tissue_unique
NTRK2	c.1397-39695_1397-39694del	driver	Oncogene	3	0	Patient_tissue_unique
NTRK2	c.1397-40854del	driver	Oncogene	3	0	Patient_tissue_unique
NTRK2	c.1397-51140_1397-51138del	driver	Oncogene	3	0	Patient_tissue_unique
NTRK2	c.1397-588_1397-587delinsGG	driver	Oncogene	0	3	PDX_unique
NTRK2	c.1633+15286_1633+15289dup	driver	Oncogene	3	0	Patient_tissue_unique
NTRK2	c.1633+18610del	driver	Oncogene	3	0	Patient_tissue_unique
NTRK2	c.1633+2695T>C	driver	Oncogene	3	0	Patient_tissue_unique
NTRK2	c.1633+30642del	driver	Oncogene	3	0	Patient_tissue_unique
NTRK2	c.1634-2432del	driver	Oncogene	3	0	Patient_tissue_unique
NTRK2	c.1634-8947del	driver	Oncogene	3	0	Patient_tissue_unique
NTRK3	c.1396+42184del	driver	Oncogene	3	0	Patient_tissue_unique
NTRK3	c.1396+9832dup	driver	Oncogene	2	1	Partly_lost_in_PDX
NTRK3	c.1397-23159A>T	driver	Oncogene	0	3	PDX_unique
NTRK3	c.1397-43628del	driver	Oncogene	3	0	Patient_tissue_unique
NTRK3	c.1397-8780dup	driver	Oncogene	3	0	Patient_tissue_unique
NTRK3	c.1585+40937del	driver	Oncogene	3	0	Patient_tissue_unique
NTRK3	c.1586-16494dup	driver	Oncogene	3	0	Patient_tissue_unique
NTRK3	c.1586-6505del	driver	Oncogene	3	0	Patient_tissue_unique
NTRK3	c.1586-6601del	driver	Oncogene	3	0	Patient_tissue_unique
NTRK3	c.1586-723_1586-720dup	driver	Oncogene	3	0	Patient_tissue_unique
PBRM1	c.2966-176G>A	driver	Tumor suppressor gene	2	1	Partly_lost_in_PDX
RB1	c.1695+81_1695+82insAA	driver	Tumor suppressor gene	3	0	Patient_tissue_unique
REEP5	c.*803_*804del	non-driver	NA	3	0	Patient_tissue_unique
RET	c.74-57del	driver	Oncogene	3	0	Patient_tissue_unique
ROS1	c.5249-2721del	driver	Oncogene	3	0	Patient_tissue_unique
ROS1	c.5642-436del	driver	Oncogene	3	0	Patient_tissue_unique
SLC7A8	c.-226_-224dup	non-driver	NA	3	0	Patient_tissue_unique
TP53	c.673-71del	driver	Tumor suppressor gene	3	0	Patient_tissue_unique
WT1	c.647-1832C>T	driver	Oncogene_AND_Tumor suppressor gene	2	1	Partly_lost_in_PDX
WT1	c.647-1836C>T	driver	Oncogene_AND_Tumor suppressor gene	1	2	Common
WT1	c.647-80del	driver	Oncogene_AND_Tumor suppressor gene	3	0	Patient_tissue_unique
XYLB	c.765+92_765+93dup	non-driver	NA	3	0	Patient_tissue_unique
AC007682.1	n.514+8931C>T	non-driver	NA	0	2	PDX_unique
AKT1	c.432C>T	driver	Oncogene	1	1	Common
AKT2	c.288-1622C>T	driver	Oncogene	1	1	Common
ALK	c.3067+365C>T	driver	Oncogene	1	1	Common
ALK	c.3359+30G>C	driver	Oncogene	1	1	Common
ALK	c.3360-129C>G	driver	Oncogene	2	0	Patient_tissue_unique
ALK	c.4074-64G>T	driver	Oncogene	1	1	Common
APC	c.172G>A	driver	Tumor suppressor gene	1	1	Common
ARAF	c.1552-112C>T	driver	Oncogene	0	2	PDX_unique
ARAF	c.459-36_459-35delinsTA	driver	Oncogene	0	2	PDX_unique
ARAF	c.562C>T	driver	Oncogene	1	1	Common
ARID1A	c.2420-124A>G	driver	Tumor suppressor gene	1	1	Common
ARID1A	c.3540-12C>T	driver	Tumor suppressor gene	1	1	Common
ARID1A	c.4697G>A	driver	Tumor suppressor gene	1	1	Common
ARID2	c.180C>T	driver	Tumor suppressor gene	1	1	Common
ARID2	c.1942A>G	driver	Tumor suppressor gene	1	1	Common
ARID2	c.2009C>G	driver	Tumor suppressor gene	1	1	Common
ASXL1	c.-93C>G	driver	Tumor suppressor gene	1	1	Common
ASXL1	c.1719+27C>T	driver	Tumor suppressor gene	1	1	Common
ASXL1	c.57+901_57+902insAGA	driver	Tumor suppressor gene	1	1	Common
ATM	c.1607+67T>C	driver	Tumor suppressor gene	1	1	Common
ATM	c.7789-15G>C	driver	Tumor suppressor gene	1	1	Common
ATM	c.7808A>G	driver	Tumor suppressor gene	1	1	Common
ATRX	c.3816C>T	driver	Tumor suppressor gene	1	1	Common
AXIN1	c.1020-23G>A	driver	Tumor suppressor gene	1	1	Common
AXIN1	c.1785-100C>T	driver	Tumor suppressor gene	1	1	Common
BCL2L11	c.-13-36del	driver	Tumor suppressor gene	2	0	Patient_tissue_unique
BRAF	c.1140+2755_1140+2776dup	driver	Oncogene	2	0	Patient_tissue_unique
BRAF	c.1177+1159T>G	driver	Oncogene	1	1	Common
BRAF	c.1314+557dup	driver	Oncogene	2	0	Patient_tissue_unique
BRCA1	c.2613G>A	driver	Tumor suppressor gene	1	1	Common
BRCA1	c.441+36_441+38del	driver	Tumor suppressor gene	2	0	Patient_tissue_unique
BRCA1	c.5341-96del	driver	Tumor suppressor gene	1	1	Common
BRCA1	c.5469+33A>T	driver	Tumor suppressor gene	1	1	Common
BRCA2	c.3209C>A	driver	Tumor suppressor gene	1	1	Common
BRCA2	c.793+98G>A	driver	Tumor suppressor gene	2	0	Patient_tissue_unique
CARD11	c.1341+75C>A	driver	Oncogene	1	1	Common
CARD11	c.1341+78A>G	driver	Oncogene	1	1	Common
CARD11	c.220+16C>T	driver	Oncogene	1	1	Common
CARD11	c.2269+67T>G	driver	Oncogene	1	1	Common
CARD11	c.2270-121G>A	driver	Oncogene	1	1	Common
CARD11	c.2270-91C>T	driver	Oncogene	1	1	Common
CARD11	c.2704-77G>A	driver	Oncogene	1	1	Common
CARD11	c.2840-57G>A	driver	Oncogene	1	1	Common
CARD11	c.3261-43C>T	driver	Oncogene	1	1	Common
CARD11	c.358+8C>T	driver	Oncogene	1	1	Common
CARD11	c.865-18C>T	driver	Oncogene	1	1	Common
CASP2	c.*1203del	non-driver	NA	2	0	Patient_tissue_unique
CCND1	c.575-49G>C	driver	Oncogene	1	1	Common
CCND1	c.876C>T	driver	Oncogene	1	1	Common
CDH1	c.1255G>A	driver	Tumor suppressor gene	1	1	Common
CDH1	c.1320+135A>G	driver	Tumor suppressor gene	1	1	Common
CDH1	c.394G>A	driver	Tumor suppressor gene	1	1	Common
CDK4	c.877T>A	driver	Oncogene	1	1	Common
CDKN2A	c.197A>C	driver	Tumor suppressor gene	1	1	Common
CDKN2A	c.238C>T	driver	Tumor suppressor gene	1	1	Common
CDKN2A	c.322G>T	driver	Tumor suppressor gene	1	1	Common
CDKN2A	c.330G>A	driver	Tumor suppressor gene	1	1	Common
CREBBP	c.1824-75G>T	driver	Tumor suppressor gene	1	1	Common
CREBBP	c.2463+61G>T	driver	Tumor suppressor gene	1	1	Common
CREBBP	c.4394+63T>G	driver	Tumor suppressor gene	1	1	Common
CREBBP	c.7256C>T	driver	Tumor suppressor gene	1	1	Common
CSF1R	c.1859-109G>A	driver	INSUFFICIENT_EVIDENCE	1	1	Common
CSF1R	c.349G>A	driver	INSUFFICIENT_EVIDENCE	1	1	Common
CSF1R	c.889+67_889+68delinsTT	driver	INSUFFICIENT_EVIDENCE	0	2	PDX_unique
CUL3	c.66+34C>T	driver	Tumor suppressor gene	1	1	Common
CUL3	c.67-8949G>A	driver	Tumor suppressor gene	1	1	Common
DDR2	c.1162+84C>T	driver	Oncogene	1	1	Common
DDR2	c.1728+80C>T	driver	Oncogene	1	1	Common
DNMT3A	c.1936+40C>T	driver	Tumor suppressor gene	1	1	Common
DNMT3A	c.2323-257_2323-256del	driver	Tumor suppressor gene	1	1	Common
ECT2L	c.1578+49A>G	driver	Tumor suppressor gene	1	1	Common
ECT2L	c.2029-59del	driver	Tumor suppressor gene	2	0	Patient_tissue_unique
EGFR	c.2457G>A	driver	Oncogene	1	1	Common
EP300	c.2702T>G	driver	Tumor suppressor gene	1	1	Common
EP300	c.4241A>G	driver	Tumor suppressor gene	1	1	Common
ERBB2	c.1148+608G>T	driver	Oncogene	1	1	Common
ERBB2	c.1513+75C>T	driver	Oncogene	1	1	Common
ERBB2	c.574+30C>G	driver	Oncogene	1	1	Common
ERBB3	c.1358G>A	driver	Oncogene	1	1	Common
ERBB3	c.2840-43T>C	driver	Oncogene	1	1	Common
ERBB3	c.3202-97A>G	driver	Oncogene	0	2	PDX_unique
ERBB4	c.1622+60A>T	driver	Oncogene	0	2	PDX_unique
ERBB4	c.83-65A>G	driver	Oncogene	1	1	Common
FANCA	c.1129G>C	driver	Tumor suppressor gene	1	1	Common
FANCD2	c.2022-47T>C	driver	Tumor suppressor gene	0	2	PDX_unique
FANCD2	c.2053G>A	driver	Tumor suppressor gene	1	1	Common
FANCD2	c.3963+56T>C	driver	Tumor suppressor gene	1	1	Common
FANCD2	c.65-363T>G	driver	Tumor suppressor gene	1	1	Common
FANCD2	c.65-371G>T	driver	Tumor suppressor gene	1	1	Common
FANCD2	c.65-692G>C	driver	Tumor suppressor gene	1	1	Common
FANCD2	NA	driver	Tumor suppressor gene	1	1	Common
FBXW7	c.406G>A	driver	Tumor suppressor gene	1	1	Common
FGFR1	c.1029+846dup	driver	Oncogene	2	0	Patient_tissue_unique
FGFR1	c.1175-80G>T	driver	Oncogene	1	1	Common
FGFR1	c.1175-864A>T	driver	Oncogene	1	1	Common
FGFR1	c.191-10341A>G	driver	Oncogene	1	1	Common
FGFR2	c.1675+92G>A	driver	Oncogene	1	1	Common
FGFR2	c.2304+1829G>A	driver	Oncogene	0	2	PDX_unique
FGFR2	c.749-5940A>T	driver	Oncogene	1	1	Common
FLT3	c.2653+63C>G	driver	Oncogene	0	2	PDX_unique
FLT3	c.2654-128C>T	driver	Oncogene	1	1	Common
GNA11	c.735+20G>A	driver	Oncogene	1	1	Common
HRAS	c.-53-40_-53-29del	driver	Oncogene	2	0	Patient_tissue_unique
IDH1	c.1058C>G	driver	Oncogene	1	1	Common
IDH1	c.1154+47C>T	driver	Oncogene	1	1	Common
IDH1	c.122+20G>A	driver	Oncogene	1	1	Common
IDH1	c.261G>A	driver	Oncogene	1	1	Common
IDH1	c.699-28T>C	driver	Oncogene	1	1	Common
IDH2	c.373+100C>T	driver	Oncogene	1	1	Common
IGF1R	c.807C>T	driver	Oncogene	1	1	Common
JAK2	c.1095C>T	driver	Oncogene	1	1	Common
JAK3	c.115C>T	driver	Oncogene	1	1	Common
JAK3	c.1255-80A>G	driver	Oncogene	0	2	PDX_unique
KDM6A	c.1011T>G	driver	Tumor suppressor gene	1	1	Common
KDM6A	c.2939-64del	driver	Tumor suppressor gene	2	0	Patient_tissue_unique
KDM6A	c.385-75G>A	driver	Tumor suppressor gene	1	1	Common
KDM6A	c.619+30A>G	driver	Tumor suppressor gene	1	1	Common
KDR	c.2972-76A>G	driver	Oncogene	1	1	Common
KEAP1	c.1152C>T	driver	Tumor suppressor gene	1	1	Common
KEAP1	c.25G>A	driver	Tumor suppressor gene	1	1	Common
KEAP1	c.556G>A	driver	Tumor suppressor gene	1	1	Common
KIT	c.1540+23T>G	driver	Oncogene	1	1	Common
KIT	c.2841G>A	driver	Oncogene	1	1	Common
MAP2K1	c.960+68C>T	driver	Oncogene	1	1	Common
MAP2K2	c.806C>T	driver	Oncogene	1	1	Common
MAP2K2	c.984+73dup	driver	Oncogene	2	0	Patient_tissue_unique
MAP2K4	c.63C>G	driver	Tumor suppressor gene	1	1	Common
MAP3K1	c.4447G>A	driver	Tumor suppressor gene	1	1	Common
MAP3K1	c.835-85A>G	driver	Tumor suppressor gene	1	1	Common
MAP3K4	c.4049-11A>G	non-driver	NA	1	1	Common
MLH1	c.1410-41C>A	driver	Tumor suppressor gene	1	1	Common
MSH2	c.1510+115_1510+118delinsGTCC	driver	Tumor suppressor gene	0	2	PDX_unique
MSH6	c.458-52G>T	driver	Tumor suppressor gene	1	1	Common
MTOR	c.2168C>A	driver	Oncogene	1	1	Common
MTOR	c.272-88G>A	driver	Oncogene	1	1	Common
MTOR	c.3117+78_3117+79insA	driver	Oncogene	1	1	Common
MTOR	c.3285+14G>A	driver	Oncogene	1	1	Common
MTOR	c.7301-62A>G	driver	Oncogene	1	1	Common
NF1	c.4111-71A>G	driver	Tumor suppressor gene	1	1	Common
NF1	c.4206C>T	driver	Tumor suppressor gene	1	1	Common
NF1	c.6148-29_6148-28inv	driver	Tumor suppressor gene	0	2	PDX_unique
NF1	c.6921+81_6921+83del	driver	Tumor suppressor gene	1	1	Common
NF1	NA	driver	Tumor suppressor gene	1	1	Common
NFE2L2	c.*30A>T	driver	Oncogene	1	1	Common
NOTCH1	c.1187C>A	driver	Oncogene_AND_Tumor suppressor gene	1	1	Common
NOTCH1	c.1286G>A	driver	Oncogene_AND_Tumor suppressor gene	1	1	Common
NOTCH1	c.1670-104C>T	driver	Oncogene_AND_Tumor suppressor gene	1	1	Common
NOTCH1	c.2354-105G>A	driver	Oncogene_AND_Tumor suppressor gene	1	1	Common
NOTCH1	c.3520G>A	driver	Oncogene_AND_Tumor suppressor gene	1	1	Common
NOTCH1	c.3644-58G>A	driver	Oncogene_AND_Tumor suppressor gene	1	1	Common
NOTCH1	c.5950C>T	driver	Oncogene_AND_Tumor suppressor gene	1	1	Common
NOTCH2	c.4122C>T	driver	Oncogene_AND_Tumor suppressor gene	1	1	Common
NOTCH2	c.5929+113T>G	driver	Oncogene_AND_Tumor suppressor gene	1	1	Common
NRG1	c.502+11807C>T	driver	Oncogene	1	1	Common
NRG1	c.502+14093T>A	driver	Oncogene	1	1	Common
NRG1	c.502+15682dup	driver	Oncogene	2	0	Patient_tissue_unique
NRG1	c.502+17037G>A	driver	Oncogene	1	1	Common
NRG1	c.502+2060G>A	driver	Oncogene	1	1	Common
NRG1	c.502+32296del	driver	Oncogene	2	0	Patient_tissue_unique
NRG1	c.502+37094_502+37095del	driver	Oncogene	2	0	Patient_tissue_unique
NRG1	c.502+49412G>C	driver	Oncogene	1	1	Common
NRG1	c.502+8924del	driver	Oncogene	2	0	Patient_tissue_unique
NRG1	c.502+9737G>T	driver	Oncogene	1	1	Common
NRG1	c.503-24081G>A	driver	Oncogene	1	1	Common
NRG1	c.503-24513del	driver	Oncogene	2	0	Patient_tissue_unique
NRG1	c.503-26746A>G	driver	Oncogene	1	1	Common
NRG1	c.503-30039C>T	driver	Oncogene	1	1	Common
NRG1	c.503-36350A>C	driver	Oncogene	1	1	Common
NRG1	c.503-36970_503-36969dup	driver	Oncogene	2	0	Patient_tissue_unique
NRG1	c.503-36972_503-36969dup	driver	Oncogene	2	0	Patient_tissue_unique
NRG1	c.503-36974_503-36969dup	driver	Oncogene	2	0	Patient_tissue_unique
NRG1	c.503-41759T>C	driver	Oncogene	1	1	Common
NRG1	c.503-44060A>T	driver	Oncogene	0	2	PDX_unique
NRG1	c.503-46927G>A	driver	Oncogene	1	1	Common
NRG1	c.503-5939T>C	driver	Oncogene	1	1	Common
NRG1	NA	driver	Oncogene	1	1	Common
NT5C2	c.687+746dup	driver	Oncogene	2	0	Patient_tissue_unique
NT5C2	c.688-75del	driver	Oncogene	2	0	Patient_tissue_unique
NTRK1	c.1355-217G>C	driver	Oncogene	1	1	Common
NTRK1	c.851-400A>T	driver	Oncogene	1	1	Common
NTRK1	c.851-576_851-571dup	driver	Oncogene	2	0	Patient_tissue_unique
NTRK2	c.1159+5267A>G	driver	Oncogene	1	1	Common
NTRK2	c.1159+5856G>A	driver	Oncogene	1	1	Common
NTRK2	c.1160-2861A>T	driver	Oncogene	1	1	Common
NTRK2	c.1296+316C>T	driver	Oncogene	1	1	Common
NTRK2	c.1297-2746del	driver	Oncogene	2	0	Patient_tissue_unique
NTRK2	c.1297-390_1297-389del	driver	Oncogene	2	0	Patient_tissue_unique
NTRK2	c.1396+1130T>A	driver	Oncogene	1	1	Common
NTRK2	c.1396+18102_1396+18109dup	driver	Oncogene	2	0	Patient_tissue_unique
NTRK2	c.1396+18106_1396+18109dup	driver	Oncogene	2	0	Patient_tissue_unique
NTRK2	c.1396+21687del	driver	Oncogene	2	0	Patient_tissue_unique
NTRK2	c.1396+24099_1396+24104dup	driver	Oncogene	2	0	Patient_tissue_unique
NTRK2	c.1396+26381G>A	driver	Oncogene	1	1	Common
NTRK2	c.1396+2657C>T	driver	Oncogene	1	1	Common
NTRK2	c.1396+2706C>G	driver	Oncogene	1	1	Common
NTRK2	c.1396+29722G>A	driver	Oncogene	1	1	Common
NTRK2	c.1396+30008C>A	driver	Oncogene	1	1	Common
NTRK2	c.1396+34157A>G	driver	Oncogene	1	1	Common
NTRK2	c.1396+3440C>T	driver	Oncogene	0	2	PDX_unique
NTRK2	c.1396+34977T>C	driver	Oncogene	1	1	Common
NTRK2	c.1396+34984G>A	driver	Oncogene	1	1	Common
NTRK2	c.1396+46855A>T	driver	Oncogene	2	0	Patient_tissue_unique
NTRK2	c.1396+46856T>A	driver	Oncogene	2	0	Patient_tissue_unique
NTRK2	c.1397-109_1397-106dup	driver	Oncogene	2	0	Patient_tissue_unique
NTRK2	c.1397-11451C>T	driver	Oncogene	1	1	Common
NTRK2	c.1397-15757_1397-15756del	driver	Oncogene	2	0	Patient_tissue_unique
NTRK2	c.1397-164C>T	driver	Oncogene	1	1	Common
NTRK2	c.1397-22129dup	driver	Oncogene	2	0	Patient_tissue_unique
NTRK2	c.1397-25000del	driver	Oncogene	2	0	Patient_tissue_unique
NTRK2	c.1397-25379T>A	driver	Oncogene	1	1	Common
NTRK2	c.1397-29939G>T	driver	Oncogene	1	1	Common
NTRK2	c.1397-39191_1397-39188dup	driver	Oncogene	2	0	Patient_tissue_unique
NTRK2	c.1397-39197_1397-39188del	driver	Oncogene	2	0	Patient_tissue_unique
NTRK2	c.1397-40655A>T	driver	Oncogene	1	1	Common
NTRK2	c.1397-46989A>G	driver	Oncogene	1	1	Common
NTRK2	c.1397-49121A>C	driver	Oncogene	0	2	PDX_unique
NTRK2	c.1397-51137G>A	driver	Oncogene	0	2	PDX_unique
NTRK2	c.1397-546C>G	driver	Oncogene	1	1	Common
NTRK2	c.1397-6956del	driver	Oncogene	2	0	Patient_tissue_unique
NTRK2	c.1397-8042dup	driver	Oncogene	2	0	Patient_tissue_unique
NTRK2	c.1633+11751G>A	driver	Oncogene	1	1	Common
NTRK2	c.1633+26474A>G	driver	Oncogene	1	1	Common
NTRK2	c.1633+26737_1633+26754del	driver	Oncogene	2	0	Patient_tissue_unique
NTRK2	c.1633+26754A>G	driver	Oncogene	1	1	Common
NTRK2	c.1633+2695_1633+2696del	driver	Oncogene	2	0	Patient_tissue_unique
NTRK2	c.1633+32281G>A	driver	Oncogene	1	1	Common
NTRK2	c.1633+467T>G	driver	Oncogene	1	1	Common
NTRK2	c.1633+5183del	driver	Oncogene	2	0	Patient_tissue_unique
NTRK2	c.1634-17640G>A	driver	Oncogene	1	1	Common
NTRK2	c.1634-19375G>C	driver	Oncogene	1	1	Common
NTRK2	c.1634-24668del	driver	Oncogene	2	0	Patient_tissue_unique
NTRK2	c.1634-25159A>G	driver	Oncogene	1	1	Common
NTRK2	c.1634-26457dup	driver	Oncogene	2	0	Patient_tissue_unique
NTRK2	c.1634-26602A>T	driver	Oncogene	1	1	Common
NTRK2	c.1634-2745dup	driver	Oncogene	2	0	Patient_tissue_unique
NTRK2	c.1634-4398G>A	driver	Oncogene	1	1	Common
NTRK2	c.1634-9869_1634-9866dup	driver	Oncogene	2	0	Patient_tissue_unique
NTRK3	c.1294-289G>A	driver	Oncogene	1	1	Common
NTRK3	c.1396+147C>T	driver	Oncogene	1	1	Common
NTRK3	c.1396+17140G>A	driver	Oncogene	1	1	Common
NTRK3	c.1396+1781C>T	driver	Oncogene	1	1	Common
NTRK3	c.1396+19089A>G	driver	Oncogene	0	2	PDX_unique
NTRK3	c.1396+19479C>T	driver	Oncogene	0	2	PDX_unique
NTRK3	c.1396+2048G>A	driver	Oncogene	1	1	Common
NTRK3	c.1396+20589G>A	driver	Oncogene	1	1	Common
NTRK3	c.1396+205G>C	driver	Oncogene	1	1	Common
NTRK3	c.1396+23017C>A	driver	Oncogene	1	1	Common
NTRK3	c.1396+24259_1396+24261dup	driver	Oncogene	2	0	Patient_tissue_unique
NTRK3	c.1396+28771T>G	driver	Oncogene	1	1	Common
NTRK3	c.1396+31516A>G	driver	Oncogene	1	1	Common
NTRK3	c.1396+39447G>C	driver	Oncogene	1	1	Common
NTRK3	c.1396+44530C>T	driver	Oncogene	1	1	Common
NTRK3	c.1396+7690C>G	driver	Oncogene	1	1	Common
NTRK3	c.1396+9832_1396+9833del	driver	Oncogene	0	2	PDX_unique
NTRK3	c.1396+9832del	driver	Oncogene	2	0	Patient_tissue_unique
NTRK3	c.1397-11210del	driver	Oncogene	2	0	Patient_tissue_unique
NTRK3	c.1397-11234C>A	driver	Oncogene	0	2	PDX_unique
NTRK3	c.1397-12164G>T	driver	Oncogene	1	1	Common
NTRK3	c.1397-13651C>T	driver	Oncogene	1	1	Common
NTRK3	c.1397-23159_1397-23158del	driver	Oncogene	0	2	PDX_unique
NTRK3	c.1397-2317G>A	driver	Oncogene	1	1	Common
NTRK3	c.1397-23333C>T	driver	Oncogene	1	1	Common
NTRK3	c.1397-23634C>T	driver	Oncogene	1	1	Common
NTRK3	c.1397-2731del	driver	Oncogene	1	1	Common
NTRK3	c.1397-2745T>C	driver	Oncogene	1	1	Common
NTRK3	c.1397-28607G>A	driver	Oncogene	1	1	Common
NTRK3	c.1397-3377del	driver	Oncogene	1	1	Common
NTRK3	c.1397-6083_1397-6074del	driver	Oncogene	2	0	Patient_tissue_unique
NTRK3	c.1397-9593T>C	driver	Oncogene	1	1	Common
NTRK3	c.1397-9849A>G	driver	Oncogene	1	1	Common
NTRK3	c.1585+17368C>T	driver	Oncogene	1	1	Common
NTRK3	c.1585+18414A>G	driver	Oncogene	1	1	Common
NTRK3	c.1585+18578G>A	driver	Oncogene	1	1	Common
NTRK3	c.1585+21453C>T	driver	Oncogene	1	1	Common
NTRK3	c.1585+25452T>C	driver	Oncogene	1	1	Common
NTRK3	c.1585+25893G>A	driver	Oncogene	1	1	Common
NTRK3	c.1585+27561C>T	driver	Oncogene	1	1	Common
NTRK3	c.1585+29284C>T	driver	Oncogene	1	1	Common
NTRK3	c.1585+30166dup	driver	Oncogene	2	0	Patient_tissue_unique
NTRK3	c.1585+30881A>T	driver	Oncogene	1	1	Common
NTRK3	c.1585+39574C>G	driver	Oncogene	1	1	Common
NTRK3	c.1585+40872T>A	driver	Oncogene	1	1	Common
NTRK3	c.1585+45994G>T	driver	Oncogene	1	1	Common
NTRK3	c.1585+5186G>A	driver	Oncogene	1	1	Common
NTRK3	c.1585+6895C>A	driver	Oncogene	1	1	Common
NTRK3	c.1585+858A>G	driver	Oncogene	1	1	Common
NTRK3	c.1586-13256_1586-13255del	driver	Oncogene	2	0	Patient_tissue_unique
NTRK3	c.1586-13262_1586-13255del	driver	Oncogene	2	0	Patient_tissue_unique
NTRK3	c.1586-14888G>A	driver	Oncogene	1	1	Common
NTRK3	c.1586-17284C>T	driver	Oncogene	1	1	Common
NTRK3	c.1586-19739dup	driver	Oncogene	2	0	Patient_tissue_unique
NTRK3	c.1586-23371C>G	driver	Oncogene	1	1	Common
NTRK3	c.1586-25789C>T	driver	Oncogene	1	1	Common
NTRK3	c.1586-28600G>A	driver	Oncogene	1	1	Common
NTRK3	c.1586-30541G>A	driver	Oncogene	1	1	Common
NTRK3	c.1586-32630G>T	driver	Oncogene	1	1	Common
NTRK3	c.1586-36142G>A	driver	Oncogene	1	1	Common
NTRK3	c.1586-40757A>G	driver	Oncogene	1	1	Common
NTRK3	c.1586-43887A>G	driver	Oncogene	1	1	Common
NTRK3	c.1586-43931A>C	driver	Oncogene	1	1	Common
NTRK3	c.1586-45821C>T	driver	Oncogene	1	1	Common
NTRK3	c.1717-1529del	driver	Oncogene	1	1	Common
NTRK3	c.396-126_396-103del	driver	Oncogene	2	0	Patient_tissue_unique
NTRK3	c.907+67G>C	driver	Oncogene	1	1	Common
PALB2	c.2587-26T>C	driver	Tumor suppressor gene	1	1	Common
PBRM1	c.1444-79T>G	driver	Tumor suppressor gene	1	1	Common
PBRM1	c.4407C>T	driver	Tumor suppressor gene	1	1	Common
PDGFRA	c.2324-50T>C	driver	Oncogene	1	1	Common
PDGFRB	c.3284C>T	driver	Oncogene	1	1	Common
PDGFRB	c.364+20G>A	driver	Oncogene	1	1	Common
PDGFRB	c.486G>A	driver	Oncogene	1	1	Common
PDGFRB	c.661G>A	driver	Oncogene	1	1	Common
PIK3CA	c.3140A>T	driver	Oncogene	1	1	Common
PIK3CA	c.562+88del	driver	Oncogene	2	0	Patient_tissue_unique
PIK3R2	c.2025C>T	driver	Tumor suppressor gene	1	1	Common
PMS2	c.2174+110C>T	driver	Tumor suppressor gene	1	1	Common
POLD1	c.1495-37A>T	driver	Tumor suppressor gene	1	1	Common
POLD1	c.966C>T	driver	Tumor suppressor gene	1	1	Common
POLE	c.1439C>G	driver	Tumor suppressor gene	1	1	Common
POLE	c.1687-90A>G	driver	Tumor suppressor gene	1	1	Common
POLE	c.174G>A	driver	Tumor suppressor gene	1	1	Common
POLE	c.330+66G>A	driver	Tumor suppressor gene	1	1	Common
POLE	c.5553-23C>T	driver	Tumor suppressor gene	1	1	Common
POLE	c.63-65_63-22delinsGAAAAAAAGAAGCAGCAGCAGGTGGCATTACAAATTAAGCACA	driver	Tumor suppressor gene	0	2	PDX_unique
POLE	c.63-65del	driver	Tumor suppressor gene	2	0	Patient_tissue_unique
POLE	c.6747+42_6748-45del	driver	Tumor suppressor gene	2	0	Patient_tissue_unique
PRKCI	c.1507G>A	driver	Oncogene	1	1	Common
PRKCI	c.365-109T>C	driver	Oncogene	1	1	Common
PTCH1	c.1728+1806T>C	driver	Tumor suppressor gene	1	1	Common
PTCH1	c.202-75_202-58dup	driver	Tumor suppressor gene	2	0	Patient_tissue_unique
RAC2	c.448+172G>A	driver	Oncogene	1	1	Common
RAC2	c.449-47_449-39delinsGCACCCCCCA	driver	Oncogene	0	2	PDX_unique
RAD51C	c.572-50C>T	driver	Tumor suppressor gene	1	1	Common
RB1	c.1421+19G>A	driver	Tumor suppressor gene	1	1	Common
RB1	c.2106+77T>C	driver	Tumor suppressor gene	2	0	Patient_tissue_unique
REEP5	c.*803_*804dup	non-driver	NA	2	0	Patient_tissue_unique
RET	c.1961C>T	driver	Oncogene	1	1	Common
RET	c.2136+14C>T	driver	Oncogene	1	1	Common
RET	c.2857C>G	driver	Oncogene	1	1	Common
RET	c.625+60G>A	driver	Oncogene	1	1	Common
ROS1	c.1769T>C	driver	Oncogene	1	1	Common
ROS1	c.2813-61C>A	driver	Oncogene	1	1	Common
ROS1	c.3648+85C>T	driver	Oncogene	1	1	Common
ROS1	c.5248+1332T>C	driver	Oncogene	1	1	Common
ROS1	c.5248+1906C>T	driver	Oncogene	1	1	Common
ROS1	c.5248+836del	driver	Oncogene	1	1	Common
ROS1	c.5249-1414del	driver	Oncogene	1	1	Common
ROS1	c.5249-3623T>A	driver	Oncogene	1	1	Common
ROS1	c.5557+129_5557+132del	driver	Oncogene	2	0	Patient_tissue_unique
ROS1	c.5558-205_5558-204insG	driver	Oncogene	1	1	Common
SETD2	c.1208G>A	driver	Tumor suppressor gene	1	1	Common
SETD2	c.2756A>G	driver	Tumor suppressor gene	1	1	Common
SETD2	c.71+113G>C	driver	Tumor suppressor gene	1	1	Common
SH2D2A	c.123+192C>T	non-driver	NA	1	1	Common
SLC7A8	c.-224dup	non-driver	NA	2	0	Patient_tissue_unique
SMARCA4	c.3229C>T	driver	Tumor suppressor gene	1	1	Common
SMARCB1	c.93+119_93+120del	driver	Tumor suppressor gene	2	0	Patient_tissue_unique
SMO	c.-88C>T	driver	Oncogene	1	1	Common
SMO	c.1816G>C	driver	Oncogene	1	1	Common
SMO	c.42C>G	driver	Oncogene	1	1	Common
SMO	c.48G>C	driver	Oncogene	1	1	Common
SPOP	c.980+20G>A	driver	Tumor suppressor gene	1	1	Common
SRC	c.1519G>A	driver	Oncogene	1	1	Common
SRC	c.703+106T>C	driver	Oncogene	0	2	PDX_unique
STAT3	c.1139+31C>G	driver	Oncogene	1	1	Common
STK11	c.566C>T	driver	Tumor suppressor gene	1	1	Common
STK11	c.647C>T	driver	Tumor suppressor gene	1	1	Common
STT3A	c.*60del	non-driver	NA	1	1	Common
TERT	c.-57A>C	driver	Oncogene	1	1	Common
TP53	c.1006G>T	driver	Tumor suppressor gene	1	1	Common
TP53	c.108G>A	driver	Tumor suppressor gene	1	1	Common
TP53	c.413C>T	driver	Tumor suppressor gene	1	1	Common
TP53	c.451C>T	driver	Tumor suppressor gene	1	1	Common
TP53	c.559+35_560-12del	driver	Tumor suppressor gene	1	1	Common
TP53	c.581T>G	driver	Tumor suppressor gene	1	1	Common
TP53	c.920-1G>T	driver	Tumor suppressor gene	1	1	Common
TP53	c.993+390C>T	driver	Tumor suppressor gene	0	2	PDX_unique
TSC1	c.508+14C>T	driver	Tumor suppressor gene	1	1	Common
TSC2	c.2545+31C>T	driver	Tumor suppressor gene	1	1	Common
TSC2	c.3475C>T	driver	Tumor suppressor gene	1	1	Common
TSC2	c.4137G>A	driver	Tumor suppressor gene	1	1	Common
TSC2	c.5259+56G>A	driver	Tumor suppressor gene	1	1	Common
TSPAN31	NA	non-driver	NA	1	1	Common
WT1	c.647-1840_647-1837del	driver	Oncogene_AND_Tumor suppressor gene	2	0	Patient_tissue_unique
XYLB	c.700C>T	non-driver	NA	1	1	Common
XYLB	c.765+84_765+93dup	non-driver	NA	2	0	Patient_tissue_unique
AC007682.1	n.514+8945C>T	non-driver	NA	0	1	PDX_unique
AC007682.1	n.514+8946_514+8947insTACACACACACACA	non-driver	NA	1	0	Patient_tissue_unique
AC007682.1	n.514+8961_514+8962dup	non-driver	NA	1	0	Patient_tissue_unique
ACTN4	c.*670del	non-driver	NA	1	0	Patient_tissue_unique
ACTN4	c.484+103G>A	non-driver	NA	0	1	PDX_unique
ACTN4	c.820-118C>T	non-driver	NA	0	1	PDX_unique
ALK	c.2815+74_2815+75insCGCCC	driver	Oncogene	1	0	Patient_tissue_unique
ALK	c.3360-54C>G	driver	Oncogene	0	1	PDX_unique
ALK	c.3360-55C>G	driver	Oncogene	0	1	PDX_unique
AR	c.234_239del	driver	Oncogene	1	0	Patient_tissue_unique
AR	c.237_239del	driver	Oncogene	1	0	Patient_tissue_unique
ASXL1	c.1934dup	driver	Tumor suppressor gene	1	0	Patient_tissue_unique
ATM	c.4437-23_4437-21del	driver	Tumor suppressor gene	1	0	Patient_tissue_unique
ATM	c.7789-57G>T	driver	Tumor suppressor gene	1	0	Patient_tissue_unique
BAP1	c.159C>T	driver	Tumor suppressor gene	1	0	Patient_tissue_unique
BIRC3	c.-1493G>C	driver	Oncogene_AND_Tumor suppressor gene	0	1	PDX_unique
BIRC3	c.-1707A>C	driver	Oncogene_AND_Tumor suppressor gene	1	0	Patient_tissue_unique
BRAF	c.1177+1021A>G	driver	Oncogene	1	0	Patient_tissue_unique
BRAF	c.1314+556_1314+557dup	driver	Oncogene	1	0	Patient_tissue_unique
BRAF	c.1993-11dup	driver	Oncogene	1	0	Patient_tissue_unique
BRAF	c.95G>C	driver	Oncogene	0	1	PDX_unique
BRCA1	c.135-3902T>C	driver	Tumor suppressor gene	0	1	PDX_unique
BRCA1	c.3155A>T	driver	Tumor suppressor gene	0	1	PDX_unique
BRCA1	c.5138-58C>G	driver	Tumor suppressor gene	1	0	Patient_tissue_unique
BRCA1	c.5256+38A>C	driver	Tumor suppressor gene	1	0	Patient_tissue_unique
BRCA2	c.715A>G	driver	Tumor suppressor gene	1	0	Patient_tissue_unique
CARD11	c.1341+85C>T	driver	Oncogene	0	1	PDX_unique
CARD11	c.2608-95dup	driver	Oncogene	1	0	Patient_tissue_unique
CASP2	c.*1202_*1203del	non-driver	NA	1	0	Patient_tissue_unique
CASP2	c.*1204G>T	non-driver	NA	0	1	PDX_unique
CD79B	c.67+93_67+95del	driver	Oncogene	1	0	Patient_tissue_unique
CSF1R	c.1859-110G>A	driver	INSUFFICIENT_EVIDENCE	0	1	PDX_unique
CSF1R	c.1859-110_1859-109delinsAA	driver	INSUFFICIENT_EVIDENCE	0	1	PDX_unique
CUL3	c.2176-99_2176-98insTTACT	driver	Tumor suppressor gene	1	0	Patient_tissue_unique
CUL3	c.67-28del	driver	Tumor suppressor gene	1	0	Patient_tissue_unique
CUL3	c.67-50G>T	driver	Tumor suppressor gene	0	1	PDX_unique
DNMT3A	c.1122+76dup	driver	Tumor suppressor gene	1	0	Patient_tissue_unique
ECT2L	c.1475-83G>A	driver	Tumor suppressor gene	0	1	PDX_unique
ECT2L	c.1475-87A>G	driver	Tumor suppressor gene	0	1	PDX_unique
ECT2L	c.1475-87_1475-86insG	driver	Tumor suppressor gene	1	0	Patient_tissue_unique
ECT2L	c.2018_2020dup	driver	Tumor suppressor gene	1	0	Patient_tissue_unique
EGFR	c.1881-2792A>G	driver	Oncogene	0	1	PDX_unique
EP300	c.2241+102A>G	driver	Tumor suppressor gene	0	1	PDX_unique
EP300	c.4452+82C>T	driver	Tumor suppressor gene	0	1	PDX_unique
ERBB3	c.235-121A>C	driver	Oncogene	0	1	PDX_unique
ERBB3	c.3502+59_3502+61del	driver	Oncogene	1	0	Patient_tissue_unique
ERBB4	c.1198+68A>G	driver	Oncogene	0	1	PDX_unique
ESR1	c.761-60T>A	driver	Oncogene	1	0	Patient_tissue_unique
EZH2	c.1948-78C>G	driver	Oncogene_AND_Tumor suppressor gene	0	1	PDX_unique
EZH2	c.2196-109del	driver	Oncogene_AND_Tumor suppressor gene	1	0	Patient_tissue_unique
FANCA	c.1826+98A>G	driver	Tumor suppressor gene	1	0	Patient_tissue_unique
FANCA	c.1901-123C>T	driver	Tumor suppressor gene	0	1	PDX_unique
FANCD2	c.1414-117T>A	driver	Tumor suppressor gene	0	1	PDX_unique
FANCD2	c.1509C>T	driver	Tumor suppressor gene	0	1	PDX_unique
FANCD2	c.1546-7T>A	driver	Tumor suppressor gene	1	0	Patient_tissue_unique
FANCD2	c.1657-113_1657-112dup	driver	Tumor suppressor gene	1	0	Patient_tissue_unique
FANCD2	c.2169-154G>A	driver	Tumor suppressor gene	1	0	Patient_tissue_unique
FANCD2	c.2723C>T	driver	Tumor suppressor gene	1	0	Patient_tissue_unique
FANCD2	c.3777+83_3777+86del	driver	Tumor suppressor gene	1	0	Patient_tissue_unique
FANCD2	c.3777+86del	driver	Tumor suppressor gene	1	0	Patient_tissue_unique
FANCD2	c.65-263T>A	driver	Tumor suppressor gene	0	1	PDX_unique
FBXW7	c.585-19del	driver	Tumor suppressor gene	0	1	PDX_unique
FGFR1	c.1029+1195_1029+1196del	driver	Oncogene	1	0	Patient_tissue_unique
FGFR1	c.714+815dup	driver	Oncogene	1	0	Patient_tissue_unique
FGFR2	c.1087+30dup	driver	Oncogene	1	0	Patient_tissue_unique
FGFR2	c.2305-1376_2305-1369del	driver	Oncogene	1	0	Patient_tissue_unique
FGFR2	c.2305-1813T>A	driver	Oncogene	0	1	PDX_unique
FGFR2	c.2305-1819T>A	driver	Oncogene	0	1	PDX_unique
FGFR2	c.2305-1838G>A	driver	Oncogene	1	0	Patient_tissue_unique
GNA11	c.*290_*291dup	driver	Oncogene	1	0	Patient_tissue_unique
GNA11	c.*291del	driver	Oncogene	1	0	Patient_tissue_unique
GNA11	c.*292_*293del	driver	Oncogene	0	1	PDX_unique
GNA11	c.*292_*294del	driver	Oncogene	0	1	PDX_unique
GNAQ	c.-41A>G	driver	Oncogene	1	0	Patient_tissue_unique
GNAQ	c.-64_-61delinsAGGC	driver	Oncogene	0	1	PDX_unique
GNAS	c.2068+345G>C	driver	Oncogene	1	0	Patient_tissue_unique
GNAS	c.2069-3669G>C	driver	Oncogene	0	1	PDX_unique
IDH1	c.415-122G>A	driver	Oncogene	0	1	PDX_unique
IGF1R	c.1248-41G>A	driver	Oncogene	0	1	PDX_unique
JAK2	c.1642-31C>G	driver	Oncogene	0	1	PDX_unique
JAK2	c.1642-38C>T	driver	Oncogene	0	1	PDX_unique
JAK3	c.1255-77_1255-76del	driver	Oncogene	1	0	Patient_tissue_unique
KIT	c.2850G>T	driver	Oncogene	0	1	PDX_unique
MAP2K1	c.291+129dup	driver	Oncogene	1	0	Patient_tissue_unique
MAP2K1	c.80+68C>G	driver	Oncogene	1	0	Patient_tissue_unique
MAP2K2	c.897G>C	driver	Oncogene	1	0	Patient_tissue_unique
MAP2K2	c.92+107G>A	driver	Oncogene	1	0	Patient_tissue_unique
MAP2K4	c.-24C>G	driver	Tumor suppressor gene	0	1	PDX_unique
MAP3K4	c.4397-12T>C	non-driver	NA	0	1	PDX_unique
MAP3K4	c.4397-9del	non-driver	NA	0	1	PDX_unique
MET	c.-14-3400G>A	driver	Oncogene	1	0	Patient_tissue_unique
MLH1	c.1039-26T>A	driver	Tumor suppressor gene	0	1	PDX_unique
MLH1	c.1039-27T>A	driver	Tumor suppressor gene	0	1	PDX_unique
MLH1	c.207+119C>G	driver	Tumor suppressor gene	0	1	PDX_unique
MSH2	c.942+25_942+29del	driver	Tumor suppressor gene	1	0	Patient_tissue_unique
MTOR	c.4680A>G	driver	Oncogene	1	0	Patient_tissue_unique
MTOR	c.7301-128C>G	driver	Oncogene	0	1	PDX_unique
NF1	c.2002-79_2002-76dup	driver	Tumor suppressor gene	1	0	Patient_tissue_unique
NF1	c.2002-81_2002-76dup	driver	Tumor suppressor gene	1	0	Patient_tissue_unique
NF1	c.3198-4del	driver	Tumor suppressor gene	1	0	Patient_tissue_unique
NF1	c.421G>C	driver	Tumor suppressor gene	0	1	PDX_unique
NF1	c.6147+63dup	driver	Tumor suppressor gene	1	0	Patient_tissue_unique
NF1	c.6643-117_6643-114del	driver	Tumor suppressor gene	1	0	Patient_tissue_unique
NF2	c.363+104A>C	driver	Tumor suppressor gene	1	0	Patient_tissue_unique
NF2	c.810+58C>T	driver	Tumor suppressor gene	0	1	PDX_unique
NOTCH1	c.3401A>G	driver	Oncogene_AND_Tumor suppressor gene	1	0	Patient_tissue_unique
NOTCH1	c.7230_7232dup	driver	Oncogene_AND_Tumor suppressor gene	1	0	Patient_tissue_unique
NOTCH2	c.1109-81dup	driver	Oncogene_AND_Tumor suppressor gene	1	0	Patient_tissue_unique
NPM1	c.353-108T>A	driver	Tumor suppressor gene	1	0	Patient_tissue_unique
NPM1	c.353-109_353-107del	driver	Tumor suppressor gene	1	0	Patient_tissue_unique
NPM1	c.353-111_353-108delinsA	driver	Tumor suppressor gene	0	1	PDX_unique
NPM1	c.733G>C	driver	Tumor suppressor gene	1	0	Patient_tissue_unique
NRG1	c.37+107G>A	driver	Oncogene	1	0	Patient_tissue_unique
NRG1	c.502+14283dup	driver	Oncogene	1	0	Patient_tissue_unique
NRG1	c.502+14284delinsTT	driver	Oncogene	0	1	PDX_unique
NRG1	c.502+15682del	driver	Oncogene	1	0	Patient_tissue_unique
NRG1	c.502+23196C>T	driver	Oncogene	1	0	Patient_tissue_unique
NRG1	c.502+23383_502+23390dup	driver	Oncogene	1	0	Patient_tissue_unique
NRG1	c.502+23385_502+23390dup	driver	Oncogene	1	0	Patient_tissue_unique
NRG1	c.502+23387_502+23390del	driver	Oncogene	1	0	Patient_tissue_unique
NRG1	c.502+23389_502+23390dup	driver	Oncogene	1	0	Patient_tissue_unique
NRG1	c.502+23391G>A	driver	Oncogene	1	0	Patient_tissue_unique
NRG1	c.502+23773_502+23778del	driver	Oncogene	1	0	Patient_tissue_unique
NRG1	c.502+23773_502+23778dup	driver	Oncogene	1	0	Patient_tissue_unique
NRG1	c.502+24280_502+24281dup	driver	Oncogene	1	0	Patient_tissue_unique
NRG1	c.502+35875del	driver	Oncogene	1	0	Patient_tissue_unique
NRG1	c.502+3654_502+3655del	driver	Oncogene	1	0	Patient_tissue_unique
NRG1	c.502+37090_502+37095dup	driver	Oncogene	1	0	Patient_tissue_unique
NRG1	c.502+37775del	driver	Oncogene	1	0	Patient_tissue_unique
NRG1	c.502+40483_502+40488del	driver	Oncogene	1	0	Patient_tissue_unique
NRG1	c.502+54456C>A	driver	Oncogene	1	0	Patient_tissue_unique
NRG1	c.502+6635_502+6638del	driver	Oncogene	1	0	Patient_tissue_unique
NRG1	c.502+8350del	driver	Oncogene	1	0	Patient_tissue_unique
NRG1	c.503-11126T>C	driver	Oncogene	0	1	PDX_unique
NRG1	c.503-14325dup	driver	Oncogene	1	0	Patient_tissue_unique
NRG1	c.503-18320del	driver	Oncogene	1	0	Patient_tissue_unique
NRG1	c.503-22800_503-22799del	driver	Oncogene	1	0	Patient_tissue_unique
NRG1	c.503-2415A>G	driver	Oncogene	0	1	PDX_unique
NRG1	c.503-31272_503-31271del	driver	Oncogene	1	0	Patient_tissue_unique
NRG1	c.503-31275_503-31271del	driver	Oncogene	1	0	Patient_tissue_unique
NRG1	c.503-38639dup	driver	Oncogene	1	0	Patient_tissue_unique
NRG1	c.503-4246_503-4231del	driver	Oncogene	1	0	Patient_tissue_unique
NRG1	c.503-49498del	driver	Oncogene	1	0	Patient_tissue_unique
NRG1	c.503-5699_503-5696del	driver	Oncogene	1	0	Patient_tissue_unique
NT5C2	c.1273-25_1273-24delinsAC	driver	Oncogene	0	1	PDX_unique
NT5C2	c.688-87_688-75delinsGGTGGACAGAAA	driver	Oncogene	0	1	PDX_unique
NTRK1	c.851-572_851-571del	driver	Oncogene	1	0	Patient_tissue_unique
NTRK1	c.851-574_851-571dup	driver	Oncogene	1	0	Patient_tissue_unique
NTRK1	c.851-578_851-571dup	driver	Oncogene	1	0	Patient_tissue_unique
NTRK1	c.851-580_851-571dup	driver	Oncogene	1	0	Patient_tissue_unique
NTRK2	c.1159+2500_1159+2814del	driver	Oncogene	0	1	PDX_unique
NTRK2	c.1159+3858del	driver	Oncogene	1	0	Patient_tissue_unique
NTRK2	c.1159+4141dup	driver	Oncogene	1	0	Patient_tissue_unique
NTRK2	c.1195+889T>C	driver	Oncogene	1	0	Patient_tissue_unique
NTRK2	c.1297-390_1297-389dup	driver	Oncogene	1	0	Patient_tissue_unique
NTRK2	c.1396+1057G>A	driver	Oncogene	1	0	Patient_tissue_unique
NTRK2	c.1396+11758dup	driver	Oncogene	1	0	Patient_tissue_unique
NTRK2	c.1396+12047T>A	driver	Oncogene	1	0	Patient_tissue_unique
NTRK2	c.1396+13405G>T	driver	Oncogene	1	0	Patient_tissue_unique
NTRK2	c.1396+18110A>C	driver	Oncogene	0	1	PDX_unique
NTRK2	c.1396+24099A>G	driver	Oncogene	0	1	PDX_unique
NTRK2	c.1396+29327_1396+29331dup	driver	Oncogene	1	0	Patient_tissue_unique
NTRK2	c.1396+29977A>T	driver	Oncogene	0	1	PDX_unique
NTRK2	c.1396+29980_1396+29981insTCAC	driver	Oncogene	1	0	Patient_tissue_unique
NTRK2	c.1396+29982_1396+29983del	driver	Oncogene	1	0	Patient_tissue_unique
NTRK2	c.1396+3469G>T	driver	Oncogene	0	1	PDX_unique
NTRK2	c.1396+35237A>C	driver	Oncogene	0	1	PDX_unique
NTRK2	c.1396+35254_1396+35257del	driver	Oncogene	1	0	Patient_tissue_unique
NTRK2	c.1396+41219_1396+41220dup	driver	Oncogene	1	0	Patient_tissue_unique
NTRK2	c.1396+43887dup	driver	Oncogene	1	0	Patient_tissue_unique
NTRK2	c.1396+46829_1396+46853delinsGTATATATATATATATATATAT	driver	Oncogene	0	1	PDX_unique
NTRK2	c.1396+46856del	driver	Oncogene	0	1	PDX_unique
NTRK2	c.1396+49341A>G	driver	Oncogene	1	0	Patient_tissue_unique
NTRK2	c.1396+6053_1396+6054del	driver	Oncogene	1	0	Patient_tissue_unique
NTRK2	c.1397-15102del	driver	Oncogene	1	0	Patient_tissue_unique
NTRK2	c.1397-15759_1397-15756dup	driver	Oncogene	1	0	Patient_tissue_unique
NTRK2	c.1397-15761_1397-15756del	driver	Oncogene	1	0	Patient_tissue_unique
NTRK2	c.1397-16347_1397-16346del	driver	Oncogene	1	0	Patient_tissue_unique
NTRK2	c.1397-16347_1397-16346dup	driver	Oncogene	1	0	Patient_tissue_unique
NTRK2	c.1397-16391T>A	driver	Oncogene	0	1	PDX_unique
NTRK2	c.1397-20753_1397-20752del	driver	Oncogene	1	0	Patient_tissue_unique
NTRK2	c.1397-22129del	driver	Oncogene	1	0	Patient_tissue_unique
NTRK2	c.1397-27943G>T	driver	Oncogene	1	0	Patient_tissue_unique
NTRK2	c.1397-28890C>G	driver	Oncogene	1	0	Patient_tissue_unique
NTRK2	c.1397-36034del	driver	Oncogene	1	0	Patient_tissue_unique
NTRK2	c.1397-38959del	driver	Oncogene	1	0	Patient_tissue_unique
NTRK2	c.1397-39695_1397-39692del	driver	Oncogene	1	0	Patient_tissue_unique
NTRK2	c.1397-40854dup	driver	Oncogene	1	0	Patient_tissue_unique
NTRK2	c.1397-45033dup	driver	Oncogene	1	0	Patient_tissue_unique
NTRK2	c.1397-51138del	driver	Oncogene	1	0	Patient_tissue_unique
NTRK2	c.1397-51139_1397-51138del	driver	Oncogene	1	0	Patient_tissue_unique
NTRK2	c.1445-2484G>T	driver	Oncogene	0	1	PDX_unique
NTRK2	c.1633+11504T>G	driver	Oncogene	1	0	Patient_tissue_unique
NTRK2	c.1633+11723_1633+11724del	driver	Oncogene	1	0	Patient_tissue_unique
NTRK2	c.1633+15284_1633+15289dup	driver	Oncogene	1	0	Patient_tissue_unique
NTRK2	c.1633+15289_1633+15290insTGCG	driver	Oncogene	1	0	Patient_tissue_unique
NTRK2	c.1633+15292C>T	driver	Oncogene	0	1	PDX_unique
NTRK2	c.1633+22101C>T	driver	Oncogene	0	1	PDX_unique
NTRK2	c.1633+24503del	driver	Oncogene	1	0	Patient_tissue_unique
NTRK2	c.1633+24503dup	driver	Oncogene	1	0	Patient_tissue_unique
NTRK2	c.1633+2693_1633+2696del	driver	Oncogene	1	0	Patient_tissue_unique
NTRK2	c.1633+2933T>A	driver	Oncogene	0	1	PDX_unique
NTRK2	c.1633+3024G>A	driver	Oncogene	1	0	Patient_tissue_unique
NTRK2	c.1633+3104A>G	driver	Oncogene	1	0	Patient_tissue_unique
NTRK2	c.1633+31068_1633+31071del	driver	Oncogene	1	0	Patient_tissue_unique
NTRK2	c.1634-10248del	driver	Oncogene	1	0	Patient_tissue_unique
NTRK2	c.1634-2724_1634-2723dup	driver	Oncogene	1	0	Patient_tissue_unique
NTRK2	c.1634-27402del	driver	Oncogene	1	0	Patient_tissue_unique
NTRK2	c.1634-2745del	driver	Oncogene	1	0	Patient_tissue_unique
NTRK2	c.1634-28859_1634-28856del	driver	Oncogene	1	0	Patient_tissue_unique
NTRK2	c.1634-28881T>G	driver	Oncogene	1	0	Patient_tissue_unique
NTRK2	c.1634-8948_1634-8947dup	driver	Oncogene	1	0	Patient_tissue_unique
NTRK2	c.1634-9869_1634-9866del	driver	Oncogene	1	0	Patient_tissue_unique
NTRK2	c.1634-9873_1634-9866dup	driver	Oncogene	1	0	Patient_tissue_unique
NTRK3	c.1396+12958_1396+12959dup	driver	Oncogene	1	0	Patient_tissue_unique
NTRK3	c.1396+20558_1396+20559del	driver	Oncogene	1	0	Patient_tissue_unique
NTRK3	c.1396+20573_1396+20574del	driver	Oncogene	1	0	Patient_tissue_unique
NTRK3	c.1396+22972G>A	driver	Oncogene	1	0	Patient_tissue_unique
NTRK3	c.1396+33196dup	driver	Oncogene	1	0	Patient_tissue_unique
NTRK3	c.1396+35859_1396+35866dup	driver	Oncogene	1	0	Patient_tissue_unique
NTRK3	c.1396+37236G>A	driver	Oncogene	1	0	Patient_tissue_unique
NTRK3	c.1396+38951G>C	driver	Oncogene	0	1	PDX_unique
NTRK3	c.1396+43993dup	driver	Oncogene	1	0	Patient_tissue_unique
NTRK3	c.1396+5174A>T	driver	Oncogene	0	1	PDX_unique
NTRK3	c.1396+9833A>T	driver	Oncogene	0	1	PDX_unique
NTRK3	c.1397-11211_1397-11210del	driver	Oncogene	1	0	Patient_tissue_unique
NTRK3	c.1397-147_1397-132del	driver	Oncogene	1	0	Patient_tissue_unique
NTRK3	c.1397-149_1397-132del	driver	Oncogene	1	0	Patient_tissue_unique
NTRK3	c.1397-17443_1397-17442del	driver	Oncogene	1	0	Patient_tissue_unique
NTRK3	c.1397-17443_1397-17442dup	driver	Oncogene	1	0	Patient_tissue_unique
NTRK3	c.1397-21801dup	driver	Oncogene	1	0	Patient_tissue_unique
NTRK3	c.1397-23161_1397-23158del	driver	Oncogene	1	0	Patient_tissue_unique
NTRK3	c.1397-24458_1397-24454delinsCTTG	driver	Oncogene	0	1	PDX_unique
NTRK3	c.1397-26006_1397-26005dup	driver	Oncogene	1	0	Patient_tissue_unique
NTRK3	c.1397-27340_1397-27339del	driver	Oncogene	1	0	Patient_tissue_unique
NTRK3	c.1397-32278_1397-32276del	driver	Oncogene	1	0	Patient_tissue_unique
NTRK3	c.1397-3378T>C	driver	Oncogene	1	0	Patient_tissue_unique
NTRK3	c.1397-3379_1397-3378del	driver	Oncogene	1	0	Patient_tissue_unique
NTRK3	c.1397-369C>T	driver	Oncogene	0	1	PDX_unique
NTRK3	c.1397-43814C>T	driver	Oncogene	0	1	PDX_unique
NTRK3	c.1397-6077_1397-6074del	driver	Oncogene	1	0	Patient_tissue_unique
NTRK3	c.1397-6077_1397-6074dup	driver	Oncogene	1	0	Patient_tissue_unique
NTRK3	c.1397-6081_1397-6074del	driver	Oncogene	1	0	Patient_tissue_unique
NTRK3	c.1397-8780del	driver	Oncogene	1	0	Patient_tissue_unique
NTRK3	c.1397-8781_1397-8780dup	driver	Oncogene	1	0	Patient_tissue_unique
NTRK3	c.1585+15899_1585+15900del	driver	Oncogene	1	0	Patient_tissue_unique
NTRK3	c.1585+19564C>T	driver	Oncogene	1	0	Patient_tissue_unique
NTRK3	c.1585+29029_1585+29030del	driver	Oncogene	1	0	Patient_tissue_unique
NTRK3	c.1585+29030dup	driver	Oncogene	1	0	Patient_tissue_unique
NTRK3	c.1585+30661G>A	driver	Oncogene	0	1	PDX_unique
NTRK3	c.1585+30686_1585+30688del	driver	Oncogene	1	0	Patient_tissue_unique
NTRK3	c.1585+40937dup	driver	Oncogene	1	0	Patient_tissue_unique
NTRK3	c.1585+42999G>A	driver	Oncogene	0	1	PDX_unique
NTRK3	c.1585+45330_1585+45331del	driver	Oncogene	1	0	Patient_tissue_unique
NTRK3	c.1585+45330_1585+45331dup	driver	Oncogene	1	0	Patient_tissue_unique
NTRK3	c.1586-13258_1586-13255del	driver	Oncogene	1	0	Patient_tissue_unique
NTRK3	c.1586-13260_1586-13255del	driver	Oncogene	1	0	Patient_tissue_unique
NTRK3	c.1586-13260_1586-13255dup	driver	Oncogene	1	0	Patient_tissue_unique
NTRK3	c.1586-13272_1586-13255del	driver	Oncogene	1	0	Patient_tissue_unique
NTRK3	c.1586-2456_1586-2455del	driver	Oncogene	1	0	Patient_tissue_unique
NTRK3	c.1586-25325_1586-25322del	driver	Oncogene	1	0	Patient_tissue_unique
NTRK3	c.1586-25325_1586-25322dup	driver	Oncogene	1	0	Patient_tissue_unique
NTRK3	c.1586-2809T>G	driver	Oncogene	0	1	PDX_unique
NTRK3	c.1586-31970A>C	driver	Oncogene	1	0	Patient_tissue_unique
NTRK3	c.1586-36957G>T	driver	Oncogene	1	0	Patient_tissue_unique
NTRK3	c.1586-5059_1586-5051del	driver	Oncogene	1	0	Patient_tissue_unique
NTRK3	c.1586-5076T>G	driver	Oncogene	0	1	PDX_unique
NTRK3	c.1586-5077G>T	driver	Oncogene	0	1	PDX_unique
NTRK3	c.1586-719_1586-718del	driver	Oncogene	1	0	Patient_tissue_unique
NTRK3	c.1586-7859A>G	driver	Oncogene	0	1	PDX_unique
NTRK3	c.2133+3748_2133+3749del	driver	Oncogene	1	0	Patient_tissue_unique
NTRK3	c.396-105_396-103del	driver	Oncogene	1	0	Patient_tissue_unique
NTRK3	c.396-108_396-103dup	driver	Oncogene	1	0	Patient_tissue_unique
PALB2	c.1684+39_1684+41dup	driver	Tumor suppressor gene	1	0	Patient_tissue_unique
PALB2	c.2835-71del	driver	Tumor suppressor gene	1	0	Patient_tissue_unique
PALB2	c.2835-72_2835-71del	driver	Tumor suppressor gene	1	0	Patient_tissue_unique
PBRM1	c.3049-61del	driver	Tumor suppressor gene	1	0	Patient_tissue_unique
PBRM1	c.3459-19_3459-11dup	driver	Tumor suppressor gene	1	0	Patient_tissue_unique
PBRM1	c.529-48G>C	driver	Tumor suppressor gene	1	0	Patient_tissue_unique
PBRM1	c.996-5_996-4delinsA	driver	Tumor suppressor gene	0	1	PDX_unique
PDGFRA	c.2003-109A>G	driver	Oncogene	0	1	PDX_unique
PDGFRA	c.629-68del	driver	Oncogene	1	0	Patient_tissue_unique
PDGFRB	c.3137+68_3137+73del	driver	Oncogene	1	0	Patient_tissue_unique
PIK3CA	c.813+85del	driver	Oncogene	1	0	Patient_tissue_unique
PMS2	c.*110del	driver	Tumor suppressor gene	1	0	Patient_tissue_unique
PMS2	c.13G>A	driver	Tumor suppressor gene	0	1	PDX_unique
POLD1	c.1137+37G>A	driver	Tumor suppressor gene	1	0	Patient_tissue_unique
POLD1	c.1775+105G>A	driver	Tumor suppressor gene	0	1	PDX_unique
PRKCI	c.1703+92A>G	driver	Oncogene	0	1	PDX_unique
PTCH1	c.2250+107_2250+108del	driver	Tumor suppressor gene	1	0	Patient_tissue_unique
RAC1	c.*56C>A	driver	Oncogene	0	1	PDX_unique
RAC2	c.449-47_449-45delinsGCA	driver	Oncogene	0	1	PDX_unique
RAD51C	c.145+83G>C	driver	Tumor suppressor gene	1	0	Patient_tissue_unique
RAD51C	c.705+82A>G	driver	Tumor suppressor gene	0	1	PDX_unique
RB1	c.1390-168G>C	driver	Tumor suppressor gene	0	1	PDX_unique
RB1	c.2212-16del	driver	Tumor suppressor gene	1	0	Patient_tissue_unique
REEP5	c.*791_*804del	non-driver	NA	1	0	Patient_tissue_unique
REEP5	c.*793_*804del	non-driver	NA	1	0	Patient_tissue_unique
REEP5	c.*797_*804dup	non-driver	NA	1	0	Patient_tissue_unique
REEP5	c.*801_*804dup	non-driver	NA	1	0	Patient_tissue_unique
RHOA	c.157-84A>G	driver	Oncogene	1	0	Patient_tissue_unique
RHOA	c.409-705dup	driver	Oncogene	1	0	Patient_tissue_unique
ROS1	c.3445+55_3445+68dup	driver	Oncogene	1	0	Patient_tissue_unique
ROS1	c.3445+61_3445+68dup	driver	Oncogene	1	0	Patient_tissue_unique
ROS1	c.438+59dup	driver	Oncogene	1	0	Patient_tissue_unique
ROS1	c.5249-3352C>G	driver	Oncogene	0	1	PDX_unique
ROS1	c.5641+1451del	driver	Oncogene	1	0	Patient_tissue_unique
ROS1	c.5941-99G>C	driver	Oncogene	0	1	PDX_unique
ROS1	c.6234-38G>A	driver	Oncogene	0	1	PDX_unique
ROS1	c.780-25T>C	driver	Oncogene	0	1	PDX_unique
ROS1	c.980-104C>A	driver	Oncogene	0	1	PDX_unique
SETD2	c.5306C>A	driver	Tumor suppressor gene	1	0	Patient_tissue_unique
SETD2	c.87+131T>A	driver	Tumor suppressor gene	1	0	Patient_tissue_unique
SH2D2A	c.123+19_123+35delinsTGGCAGCGCGGTGCAG	non-driver	NA	0	1	PDX_unique
SH2D2A	c.123+19_123+35delinsTGGCAGCGTGGTGCAG	non-driver	NA	0	1	PDX_unique
SH2D2A	c.123+27_123+35delinsCGGTGCAG	non-driver	NA	0	1	PDX_unique
SLC7A8	c.-182T>G	non-driver	NA	1	0	Patient_tissue_unique
SLC7A8	c.-255C>G	non-driver	NA	0	1	PDX_unique
SMAD4	c.1309-102A>C	driver	Tumor suppressor gene	1	0	Patient_tissue_unique
SMAD4	c.787+9A>G	driver	Tumor suppressor gene	0	1	PDX_unique
SMARCA4	c.1594-108C>T	driver	Tumor suppressor gene	0	1	PDX_unique
SMARCB1	c.795+49G>A	driver	Tumor suppressor gene	1	0	Patient_tissue_unique
SMO	c.1467-37A>G	driver	Oncogene	1	0	Patient_tissue_unique
SMO	c.1801+201del	driver	Oncogene	1	0	Patient_tissue_unique
SRC	c.97C>G	driver	Oncogene	1	0	Patient_tissue_unique
STAT3	c.1140-37G>C	driver	Oncogene	1	0	Patient_tissue_unique
STK11	c.1301G>A	driver	Tumor suppressor gene	0	1	PDX_unique
TP53	c.339_341del	driver	Tumor suppressor gene	1	0	Patient_tissue_unique
TSC1	c.1333+136G>C	driver	Tumor suppressor gene	0	1	PDX_unique
TSC1	c.1997+71_1997+72del	driver	Tumor suppressor gene	1	0	Patient_tissue_unique
TSC1	c.1998-53G>A	driver	Tumor suppressor gene	1	0	Patient_tissue_unique
TSC2	c.1600-83A>G	driver	Tumor suppressor gene	0	1	PDX_unique
TSC2	c.225+133del	driver	Tumor suppressor gene	1	0	Patient_tissue_unique
WT1	c.647-1838_647-1837del	driver	Oncogene_AND_Tumor suppressor gene	1	0	Patient_tissue_unique
WT1	c.647-1838_647-1837dup	driver	Oncogene_AND_Tumor suppressor gene	1	0	Patient_tissue_unique
WT1	c.647-1840T>C	driver	Oncogene_AND_Tumor suppressor gene	0	1	PDX_unique
